# Supplementary material for: ﻿The jumping plant-lice (Hemiptera, Psylloidea) in Urban Green Spaces of Bogotá (Colombia), with descriptions of two new species and redescription of Mastigimascolombianus Burckhardt, Queiroz and Drohojowska
Source: Zookeys. 2024 Aug 8;1209:199–230. doi: 10.3897/zookeys.1209.117368 (PMC11336380; doi:10.3897/zookeys.1209.117368)
Supplement: XML Treatment for Glycaspis brimblecombei [file zookeys.1209.117368-treatment3.xml]

<!DOCTYPE tp:taxon-treatment
  PUBLIC "-//TaxonX//DTD Taxonomic Treatment Publishing DTD v0 20100105//EN" "tax-treatment-NSO.dtd">
<tp:taxon-treatment xmlns:tp="http://www.plazi.org/taxpub"><tp:treatment-meta><kwd-group><label>Taxon classification</label><kwd>
                <named-content content-type="kingdom">Animalia</named-content>
              </kwd><kwd>
                <named-content content-type="order">Hemiptera</named-content>
              </kwd><kwd>
                <named-content content-type="family">Aphalaridae</named-content>
              </kwd></kwd-group><mixed-citation publication-type="journal"><person-group><name><surname>Rendón-Mera</surname><given-names>Diana Isabel</given-names></name><name><surname>Burckhardt</surname><given-names>Daniel</given-names></name><name><surname>Durán</surname><given-names>Juliana</given-names></name><name><surname>Ocampo</surname><given-names>Valentina</given-names></name><name><surname>Vargas-Fonseca</surname><given-names>Sergio Andrés</given-names></name></person-group><article-title>﻿The jumping plant-lice (<tp:taxon-name><tp:taxon-name-part taxon-name-part-type="order">Hemiptera</tp:taxon-name-part></tp:taxon-name>, <tp:taxon-name><tp:taxon-name-part taxon-name-part-type="superfamily">Psylloidea</tp:taxon-name-part></tp:taxon-name>) in Urban Green Spaces of Bogotá (Colombia), with descriptions of two new species and redescription of <italic><tp:taxon-name><tp:taxon-name-part taxon-name-part-type="genus" reg="Mastigimas">Mastigimas</tp:taxon-name-part><tp:taxon-name-part taxon-name-part-type="species" reg="colombianus">colombianus</tp:taxon-name-part></tp:taxon-name></italic> Burckhardt, Queiroz and Drohojowska</article-title><source>Zookeys</source><day>08</day><month>08</month><year>2024</year><volume>1209</volume><fpage>199</fpage><lpage>230</lpage><pub-id pub-id-type="doi">10.3897/zookeys.1209.117368</pub-id></mixed-citation></tp:treatment-meta><tp:nomenclature><label>﻿‡</label><tp:taxon-name>
              <object-id xmlns:xlink="http://www.w3.org/1999/xlink" content-type="arpha" xlink:type="simple">89043217-29F8-557B-93CD-1FB5B4DFD00D</object-id>
              <tp:taxon-name-part taxon-name-part-type="genus" reg="Glycaspis">Glycaspis</tp:taxon-name-part>
              <tp:taxon-name-part taxon-name-part-type="species" reg="brimblecombei">brimblecombei</tp:taxon-name-part>
            </tp:taxon-name><tp:taxon-authority>Moore, 1964</tp:taxon-authority></tp:nomenclature><tp:treatment-sec sec-type="material" id="SECID0E41CI"><title>Material examined.</title><p><bold>Chapinero</bold>: • 1 ♀; Parque El Virrey; <named-content xmlns:xlink="http://www.w3.org/1999/xlink" content-type="dwc:verbatimCoordinates" xlink:type="simple"><named-content content-type="geo-json" specific-use="{&#34;type&#34;:&#34;Point&#34;,&#34;coordinates&#34;:[-74.054800,4.673600]}" id="NCID0EI2CI" xlink:type="simple">4.6736, –74.0548</named-content></named-content>; 2590 m; 28.iii.2017; J. Duran leg.; <italic><tp:taxon-name><tp:taxon-name-part taxon-name-part-type="genus" reg="Feijoa">Feijoa</tp:taxon-name-part><tp:taxon-name-part taxon-name-part-type="species" reg="sellowiana">sellowiana</tp:taxon-name-part></tp:taxon-name></italic> (<tp:taxon-name><tp:taxon-name-part taxon-name-part-type="family">Myrtaceae</tp:taxon-name-part></tp:taxon-name>); <named-content xmlns:xlink="http://www.w3.org/1999/xlink" content-type="dwc:institutional_code" xlink:title="Pontificia Universidad Javeriana" xlink:href="http://grbio.org/institution/pontificia-universidad-javeriana" xlink:type="simple">MPUJ_ENT</named-content>. <bold>Santa Fe</bold>: • 1 ♀; Parque Ilarco; <named-content xmlns:xlink="http://www.w3.org/1999/xlink" content-type="dwc:verbatimCoordinates" xlink:type="simple"><named-content content-type="geo-json" specific-use="{&#34;type&#34;:&#34;Point&#34;,&#34;coordinates&#34;:[-74.065500,4.700300]}" id="NCID0EG3CI" xlink:type="simple">4.7003, –74.0655</named-content></named-content>; 2569 m; 19.ix.2017; J. Duran leg.; <italic><tp:taxon-name><tp:taxon-name-part taxon-name-part-type="genus" reg="Clusia">Clusia</tp:taxon-name-part></tp:taxon-name></italic> sp. (<tp:taxon-name><tp:taxon-name-part taxon-name-part-type="family">Clusiaceae</tp:taxon-name-part></tp:taxon-name>); <named-content xmlns:xlink="http://www.w3.org/1999/xlink" content-type="dwc:institutional_code" xlink:title="Pontificia Universidad Javeriana" xlink:href="http://grbio.org/institution/pontificia-universidad-javeriana" xlink:type="simple">MPUJ_ENT</named-content>.</p></tp:treatment-sec><tp:treatment-sec sec-type="distribution" id="SECID0E23CI"><title>Distribution.</title><p>Colombia: Antioquia, Bogotá, Casanare, Risaralda, and Valle del Cauca (<xref ref-type="bibr" rid="B69">Rodas et al. 2014</xref>; <xref ref-type="bibr" rid="B68">Rendón-Mera et al. 2017</xref>).—Native to Australia, introduced into Africa, the Americas, Asia, Europe, and New Zealand (<xref ref-type="bibr" rid="B66">Pugh et al. 2017</xref>; <xref ref-type="bibr" rid="B47">Makunde et al. 2020</xref>).</p></tp:treatment-sec><tp:treatment-sec sec-type="host" id="SECID0ER4CI"><title>Host plant.</title><p><italic><tp:taxon-name><tp:taxon-name-part taxon-name-part-type="genus" reg="Corymbia">Corymbia</tp:taxon-name-part></tp:taxon-name></italic> K.D.Hill and L.A.S.Johnson, and <italic><tp:taxon-name><tp:taxon-name-part taxon-name-part-type="genus" reg="Eucalyptus">Eucalyptus</tp:taxon-name-part></tp:taxon-name></italic> L’Hér. spp. (<tp:taxon-name><tp:taxon-name-part taxon-name-part-type="family">Myrtaceae</tp:taxon-name-part></tp:taxon-name>) (<xref ref-type="bibr" rid="B47">Makunde et al. 2020</xref>).</p></tp:treatment-sec><ref-list><ref id="B69"><mixed-citation xmlns:xlink="http://www.w3.org/1999/xlink" xlink:type="simple"><person-group><name name-style="western"><surname>Rodas</surname><given-names>CA</given-names></name><name name-style="western"><surname>Serna</surname><given-names>R</given-names></name><name name-style="western"><surname>Hurley</surname><given-names>BP</given-names></name><name name-style="western"><surname>Bolaños</surname><given-names>MD</given-names></name><name name-style="western"><surname>Granados</surname><given-names>GM</given-names></name><name name-style="western"><surname>Wingfield</surname><given-names>MJ</given-names></name></person-group> (<year>2014</year>) <article-title>Three new and important insect pests recorded for the first time in Colombian plantations.</article-title><source>Southern Forests</source><volume>76</volume>(<issue>4</issue>): <fpage>245</fpage>–<lpage>252</lpage>. <ext-link xlink:href="10.2989/20702620.2014.965983" ext-link-type="doi" xlink:type="simple">https://doi.org/10.2989/20702620.2014.965983</ext-link></mixed-citation></ref><ref id="B68"><mixed-citation xmlns:xlink="http://www.w3.org/1999/xlink" xlink:type="simple"><person-group><name name-style="western"><surname>Rendón-Mera</surname><given-names>DI</given-names></name><name name-style="western"><surname>Serna</surname><given-names>F</given-names></name><name name-style="western"><surname>Burckhardt</surname><given-names>D</given-names></name></person-group> (<year>2017</year>) <article-title>Generic synopsis of the jumping plant-lice (<tp:taxon-name><tp:taxon-name-part taxon-name-part-type="order">Hemiptera</tp:taxon-name-part></tp:taxon-name>: <tp:taxon-name><tp:taxon-name-part taxon-name-part-type="suborder">Sternorrhyncha</tp:taxon-name-part></tp:taxon-name>: <tp:taxon-name><tp:taxon-name-part taxon-name-part-type="superfamily">Psylloidea</tp:taxon-name-part></tp:taxon-name>) from Colombia.</article-title><source>Zootaxa</source><volume>4350</volume>(<issue>3</issue>): <fpage>436</fpage>–<lpage>468</lpage>. <ext-link xlink:href="10.11646/zootaxa.4350.3.2" ext-link-type="doi" xlink:type="simple">https://doi.org/10.11646/zootaxa.4350.3.2</ext-link></mixed-citation></ref><ref id="B66"><mixed-citation xmlns:xlink="http://www.w3.org/1999/xlink" xlink:type="simple"><person-group><name name-style="western"><surname>Pugh</surname><given-names>A</given-names></name><name name-style="western"><surname>Withers</surname><given-names>T</given-names></name><name name-style="western"><surname>Sopow</surname><given-names>S</given-names></name></person-group> (<year>2017</year>) New eucalypt feeding insect established in New Zealand. NZ Farm Forestry. <ext-link xlink:href="https://www.nzffa.org.nz/farm-forestry-model/the-essentials/forest-health-pests-and-diseases/Pests/glycaspis-brimblecombei-red-gum-lerp-psyllid/new-eucalypt-feeding-insect-established-in-new-zealand/" ext-link-type="uri" xlink:type="simple">https://www.nzffa.org.nz/farm-forestry-model/the-essentials/forest-health-pests-and-diseases/Pests/glycaspis-brimblecombei-red-gum-lerp-psyllid/new-eucalypt-feeding-insect-established-in-new-zealand/</ext-link> [accessed 24 Nov 2023]</mixed-citation></ref><ref id="B47"><mixed-citation xmlns:xlink="http://www.w3.org/1999/xlink" xlink:type="simple"><person-group><name name-style="western"><surname>Makunde</surname><given-names>PT</given-names></name><name name-style="western"><surname>Slippers</surname><given-names>B</given-names></name><name name-style="western"><surname>Burckhardt</surname><given-names>D</given-names></name><name name-style="western"><surname>de Queiroz</surname><given-names>DL</given-names></name><name name-style="western"><surname>Lawson</surname><given-names>SA</given-names></name><name name-style="western"><surname>Hurley</surname><given-names>BP</given-names></name></person-group> (<year>2020</year>) <article-title>Current and potential threat of psyllids (<tp:taxon-name><tp:taxon-name-part taxon-name-part-type="order">Hemiptera</tp:taxon-name-part></tp:taxon-name>: <tp:taxon-name><tp:taxon-name-part taxon-name-part-type="superfamily">Psylloidea</tp:taxon-name-part></tp:taxon-name>) on eucalypts.</article-title><source>Southern Forests</source><volume>82</volume>(<issue>3</issue>): <fpage>233</fpage>–<lpage>242</lpage>. <ext-link xlink:href="10.2989/20702620.2020.1813650" ext-link-type="doi" xlink:type="simple">https://doi.org/10.2989/20702620.2020.1813650</ext-link></mixed-citation></ref></ref-list></tp:taxon-treatment>
