# Supplementary material for: ﻿The jumping plant-lice (Hemiptera, Psylloidea) in Urban Green Spaces of Bogotá (Colombia), with descriptions of two new species and redescription of Mastigimascolombianus Burckhardt, Queiroz and Drohojowska
Source: Zookeys. 2024 Aug 8;1209:199–230. doi: 10.3897/zookeys.1209.117368 (PMC11336380; doi:10.3897/zookeys.1209.117368)
Supplement: XML Treatment for Calophya schini [file zookeys.1209.117368-treatment5.xml]

<!DOCTYPE tp:taxon-treatment
  PUBLIC "-//TaxonX//DTD Taxonomic Treatment Publishing DTD v0 20100105//EN" "tax-treatment-NSO.dtd">
<tp:taxon-treatment xmlns:tp="http://www.plazi.org/taxpub"><tp:treatment-meta><kwd-group><label>Taxon classification</label><kwd>
                <named-content content-type="kingdom">Animalia</named-content>
              </kwd><kwd>
                <named-content content-type="order">Hemiptera</named-content>
              </kwd><kwd>
                <named-content content-type="family">Calophyidae</named-content>
              </kwd></kwd-group><mixed-citation publication-type="journal"><person-group><name><surname>Rendón-Mera</surname><given-names>Diana Isabel</given-names></name><name><surname>Burckhardt</surname><given-names>Daniel</given-names></name><name><surname>Durán</surname><given-names>Juliana</given-names></name><name><surname>Ocampo</surname><given-names>Valentina</given-names></name><name><surname>Vargas-Fonseca</surname><given-names>Sergio Andrés</given-names></name></person-group><article-title>﻿The jumping plant-lice (<tp:taxon-name><tp:taxon-name-part taxon-name-part-type="order">Hemiptera</tp:taxon-name-part></tp:taxon-name>, <tp:taxon-name><tp:taxon-name-part taxon-name-part-type="superfamily">Psylloidea</tp:taxon-name-part></tp:taxon-name>) in Urban Green Spaces of Bogotá (Colombia), with descriptions of two new species and redescription of <italic><tp:taxon-name><tp:taxon-name-part taxon-name-part-type="genus" reg="Mastigimas">Mastigimas</tp:taxon-name-part><tp:taxon-name-part taxon-name-part-type="species" reg="colombianus">colombianus</tp:taxon-name-part></tp:taxon-name></italic> Burckhardt, Queiroz and Drohojowska</article-title><source>Zookeys</source><day>08</day><month>08</month><year>2024</year><volume>1209</volume><fpage>199</fpage><lpage>230</lpage><pub-id pub-id-type="doi">10.3897/zookeys.1209.117368</pub-id></mixed-citation></tp:treatment-meta><tp:nomenclature><label>﻿‡</label><tp:taxon-name>
              <object-id xmlns:xlink="http://www.w3.org/1999/xlink" content-type="arpha" xlink:type="simple">09CC5398-48B7-5A93-B504-247EED7BB84D</object-id>
              <tp:taxon-name-part taxon-name-part-type="genus" reg="Calophya">Calophya</tp:taxon-name-part>
              <tp:taxon-name-part taxon-name-part-type="species" reg="schini">schini</tp:taxon-name-part>
            </tp:taxon-name><tp:taxon-authority>Tuthill, 1959</tp:taxon-authority></tp:nomenclature><tp:treatment-sec sec-type="material" id="SECID0EUHDI"><title>Material examined.</title><p><bold>Antonio Nariño</bold>: • 1 ♀; Parque Ciudad Jardín; <named-content xmlns:xlink="http://www.w3.org/1999/xlink" content-type="dwc:verbatimCoordinates" xlink:type="simple"><named-content content-type="geo-json" specific-use="{&#34;type&#34;:&#34;Point&#34;,&#34;coordinates&#34;:[-74.093300,4.581800]}" id="NCID0E6HDI" xlink:type="simple">4.5818, –74.0933</named-content></named-content>; 2601 m; 13.iv.2018; V. Ocampo leg.; <italic><tp:taxon-name><tp:taxon-name-part taxon-name-part-type="genus" reg="Lafoensia">Lafoensia</tp:taxon-name-part><tp:taxon-name-part taxon-name-part-type="species" reg="acuminata">acuminata</tp:taxon-name-part></tp:taxon-name></italic> (<tp:taxon-name><tp:taxon-name-part taxon-name-part-type="family">Lythraceae</tp:taxon-name-part></tp:taxon-name>); <named-content xmlns:xlink="http://www.w3.org/1999/xlink" content-type="dwc:institutional_code" xlink:title="Pontificia Universidad Javeriana" xlink:href="http://grbio.org/institution/pontificia-universidad-javeriana" xlink:type="simple">MPUJ_ENT</named-content> • 1 ♀; same but <named-content xmlns:xlink="http://www.w3.org/1999/xlink" content-type="dwc:verbatimCoordinates" xlink:type="simple"><named-content content-type="geo-json" specific-use="{&#34;type&#34;:&#34;Point&#34;,&#34;coordinates&#34;:[-74.093700,4.581900]}" id="NCID0E2IDI" xlink:type="simple">4.5819, –74.0937</named-content></named-content>; 2601 m; <named-content xmlns:xlink="http://www.w3.org/1999/xlink" content-type="dwc:institutional_code" xlink:title="Pontificia Universidad Javeriana" xlink:href="http://grbio.org/institution/pontificia-universidad-javeriana" xlink:type="simple">MPUJ_ENT</named-content> • 58 ♂, 73 ♀; same but <named-content xmlns:xlink="http://www.w3.org/1999/xlink" content-type="dwc:verbatimCoordinates" xlink:type="simple"><named-content content-type="geo-json" specific-use="{&#34;type&#34;:&#34;Point&#34;,&#34;coordinates&#34;:[-74.093200,4.581400]}" id="NCID0EHJDI" xlink:type="simple">4.5814, –74.0932</named-content></named-content>; 2601 m; <italic><tp:taxon-name><tp:taxon-name-part taxon-name-part-type="genus" reg="Schinus">Schinus</tp:taxon-name-part><tp:taxon-name-part taxon-name-part-type="species" reg="areira">areira</tp:taxon-name-part></tp:taxon-name></italic> (<tp:taxon-name><tp:taxon-name-part taxon-name-part-type="family">Anacardiaceae</tp:taxon-name-part></tp:taxon-name>); <named-content xmlns:xlink="http://www.w3.org/1999/xlink" content-type="dwc:institutional_code" xlink:title="Pontificia Universidad Javeriana" xlink:href="http://grbio.org/institution/pontificia-universidad-javeriana" xlink:type="simple">MPUJ_ENT</named-content> • 116 ♂, 104 ♀; same but <named-content xmlns:xlink="http://www.w3.org/1999/xlink" content-type="dwc:verbatimCoordinates" xlink:type="simple"><named-content content-type="geo-json" specific-use="{&#34;type&#34;:&#34;Point&#34;,&#34;coordinates&#34;:[-74.093100,4.581600]}" id="NCID0EDKDI" xlink:type="simple">4.5816, –74.0931</named-content></named-content>; 2600 m; <named-content xmlns:xlink="http://www.w3.org/1999/xlink" content-type="dwc:institutional_code" xlink:title="Pontificia Universidad Javeriana" xlink:href="http://grbio.org/institution/pontificia-universidad-javeriana" xlink:type="simple">MPUJ_ENT</named-content> • 114 ♂, 159 ♀; same but <named-content xmlns:xlink="http://www.w3.org/1999/xlink" content-type="dwc:verbatimCoordinates" xlink:type="simple"><named-content content-type="geo-json" specific-use="{&#34;type&#34;:&#34;Point&#34;,&#34;coordinates&#34;:[-74.093100,4.581700]}" id="NCID0EPKDI" xlink:type="simple">4.5817, –74.0931</named-content></named-content>; 2602 m; <named-content xmlns:xlink="http://www.w3.org/1999/xlink" content-type="dwc:institutional_code" xlink:title="Pontificia Universidad Javeriana" xlink:href="http://grbio.org/institution/pontificia-universidad-javeriana" xlink:type="simple">MPUJ_ENT</named-content> • 1 ♀; same but <named-content xmlns:xlink="http://www.w3.org/1999/xlink" content-type="dwc:verbatimCoordinates" xlink:type="simple"><named-content content-type="geo-json" specific-use="{&#34;type&#34;:&#34;Point&#34;,&#34;coordinates&#34;:[-74.091400,4.582100]}" id="NCID0E2KDI" xlink:type="simple">4.5821, –74.0914</named-content></named-content>; 2599 m; <named-content xmlns:xlink="http://www.w3.org/1999/xlink" content-type="dwc:institutional_code" xlink:title="Pontificia Universidad Javeriana" xlink:href="http://grbio.org/institution/pontificia-universidad-javeriana" xlink:type="simple">MPUJ_ENT</named-content> • 45 ♂, 56 ♀; same but <named-content xmlns:xlink="http://www.w3.org/1999/xlink" content-type="dwc:verbatimCoordinates" xlink:type="simple"><named-content content-type="geo-json" specific-use="{&#34;type&#34;:&#34;Point&#34;,&#34;coordinates&#34;:[-74.093200,4.582200]}" id="NCID0EHLDI" xlink:type="simple">4.5822, –74.0932</named-content></named-content>; 2597 m; <named-content xmlns:xlink="http://www.w3.org/1999/xlink" content-type="dwc:institutional_code" xlink:title="Pontificia Universidad Javeriana" xlink:href="http://grbio.org/institution/pontificia-universidad-javeriana" xlink:type="simple">MPUJ_ENT</named-content>. <bold>Chapinero</bold>: • 1 ♂, 6 ♀; Parque El Chicó; <named-content xmlns:xlink="http://www.w3.org/1999/xlink" content-type="dwc:verbatimCoordinates" xlink:type="simple"><named-content content-type="geo-json" specific-use="{&#34;type&#34;:&#34;Point&#34;,&#34;coordinates&#34;:[-74.045200,4.673000]}" id="NCID0EVLDI" xlink:type="simple">4.673, –74.0452</named-content></named-content>; 2599 m; 27.iv.2018; V. Ocampo leg.; <italic><tp:taxon-name><tp:taxon-name-part taxon-name-part-type="genus" reg="Schinus">Schinus</tp:taxon-name-part><tp:taxon-name-part taxon-name-part-type="species" reg="areira">areira</tp:taxon-name-part></tp:taxon-name></italic> (<tp:taxon-name><tp:taxon-name-part taxon-name-part-type="family">Anacardiaceae</tp:taxon-name-part></tp:taxon-name>); <named-content xmlns:xlink="http://www.w3.org/1999/xlink" content-type="dwc:institutional_code" xlink:title="Pontificia Universidad Javeriana" xlink:href="http://grbio.org/institution/pontificia-universidad-javeriana" xlink:type="simple">MPUJ_ENT</named-content> • 1 ♂, 2 ♀; Parque El Virrey; <named-content xmlns:xlink="http://www.w3.org/1999/xlink" content-type="dwc:verbatimCoordinates" xlink:type="simple"><named-content content-type="geo-json" specific-use="{&#34;type&#34;:&#34;Point&#34;,&#34;coordinates&#34;:[-74.058100,4.675400]}" id="NCID0ERMDI" xlink:type="simple">4.6754, –74.0581</named-content></named-content>; 2579 m; 25.ix.2017; J. Duran leg.; <italic><tp:taxon-name><tp:taxon-name-part taxon-name-part-type="genus" reg="Croton">Croton</tp:taxon-name-part><tp:taxon-name-part taxon-name-part-type="species" reg="coriaceus">coriaceus</tp:taxon-name-part></tp:taxon-name></italic> (<tp:taxon-name><tp:taxon-name-part taxon-name-part-type="family">Euphorbiaceae</tp:taxon-name-part></tp:taxon-name>); <named-content xmlns:xlink="http://www.w3.org/1999/xlink" content-type="dwc:institutional_code" xlink:title="Pontificia Universidad Javeriana" xlink:href="http://grbio.org/institution/pontificia-universidad-javeriana" xlink:type="simple">MPUJ_ENT</named-content> • 6 ♂, 5 ♀; same but 28.iii.2017; <named-content xmlns:xlink="http://www.w3.org/1999/xlink" content-type="dwc:institutional_code" xlink:title="Pontificia Universidad Javeriana" xlink:href="http://grbio.org/institution/pontificia-universidad-javeriana" xlink:type="simple">MPUJ_ENT</named-content> • 2 ♂, 2 ♀; same but <named-content xmlns:xlink="http://www.w3.org/1999/xlink" content-type="dwc:verbatimCoordinates" xlink:type="simple"><named-content content-type="geo-json" specific-use="{&#34;type&#34;:&#34;Point&#34;,&#34;coordinates&#34;:[-74.055700,4.673900]}" id="NCID0ERNDI" xlink:type="simple">4.6739, –74.0557</named-content></named-content>; 2580 m; <italic><tp:taxon-name><tp:taxon-name-part taxon-name-part-type="genus" reg="Salix">Salix</tp:taxon-name-part><tp:taxon-name-part taxon-name-part-type="species" reg="humboldtiana">humboldtiana</tp:taxon-name-part></tp:taxon-name></italic> (<tp:taxon-name><tp:taxon-name-part taxon-name-part-type="family">Salicaceae</tp:taxon-name-part></tp:taxon-name>); <named-content xmlns:xlink="http://www.w3.org/1999/xlink" content-type="dwc:institutional_code" xlink:title="Pontificia Universidad Javeriana" xlink:href="http://grbio.org/institution/pontificia-universidad-javeriana" xlink:type="simple">MPUJ_ENT</named-content>. <bold>Rafael Uribe Uribe</bold>: • 1 ♀; Parque Palermo Sur; <named-content xmlns:xlink="http://www.w3.org/1999/xlink" content-type="dwc:verbatimCoordinates" xlink:type="simple"><named-content content-type="geo-json" specific-use="{&#34;type&#34;:&#34;Point&#34;,&#34;coordinates&#34;:[-74.110000,4.541200]}" id="NCID0EPODI" xlink:type="simple">4.5412, –74.1100</named-content></named-content>; 2698 m; 09.iv.2018; V. Ocampo leg.; <italic><tp:taxon-name><tp:taxon-name-part taxon-name-part-type="genus" reg="Pittosporum">Pittosporum</tp:taxon-name-part><tp:taxon-name-part taxon-name-part-type="species" reg="undulatum">undulatum</tp:taxon-name-part></tp:taxon-name></italic> (<tp:taxon-name><tp:taxon-name-part taxon-name-part-type="family">Pittosporaceae</tp:taxon-name-part></tp:taxon-name>); <named-content xmlns:xlink="http://www.w3.org/1999/xlink" content-type="dwc:institutional_code" xlink:title="Pontificia Universidad Javeriana" xlink:href="http://grbio.org/institution/pontificia-universidad-javeriana" xlink:type="simple">MPUJ_ENT</named-content> • 10 ♂, 16 ♀; same but <named-content xmlns:xlink="http://www.w3.org/1999/xlink" content-type="dwc:verbatimCoordinates" xlink:type="simple"><named-content content-type="geo-json" specific-use="{&#34;type&#34;:&#34;Point&#34;,&#34;coordinates&#34;:[-74.109700,4.541700]}" id="NCID0ELPDI" xlink:type="simple">4.5417, –74.1097</named-content></named-content>; 2689 m; <italic><tp:taxon-name><tp:taxon-name-part taxon-name-part-type="genus" reg="Schinus">Schinus</tp:taxon-name-part><tp:taxon-name-part taxon-name-part-type="species" reg="areira">areira</tp:taxon-name-part></tp:taxon-name></italic> (<tp:taxon-name><tp:taxon-name-part taxon-name-part-type="family">Anacardiaceae</tp:taxon-name-part></tp:taxon-name>); <named-content xmlns:xlink="http://www.w3.org/1999/xlink" content-type="dwc:institutional_code" xlink:title="Pontificia Universidad Javeriana" xlink:href="http://grbio.org/institution/pontificia-universidad-javeriana" xlink:type="simple">MPUJ_ENT</named-content>. <bold>San Cristóbal</bold>: • 1 ♀; Parque La Victoria; <named-content xmlns:xlink="http://www.w3.org/1999/xlink" content-type="dwc:verbatimCoordinates" xlink:type="simple"><named-content content-type="geo-json" specific-use="{&#34;type&#34;:&#34;Point&#34;,&#34;coordinates&#34;:[-74.095400,4.554600]}" id="NCID0EJQDI" xlink:type="simple">4.5546, –74.0954</named-content></named-content>; 2757 m; 09.iv.2018; V. Ocampo leg.; <italic><tp:taxon-name><tp:taxon-name-part taxon-name-part-type="genus" reg="Pittosporum">Pittosporum</tp:taxon-name-part><tp:taxon-name-part taxon-name-part-type="species" reg="undulatum">undulatum</tp:taxon-name-part></tp:taxon-name></italic> (<tp:taxon-name><tp:taxon-name-part taxon-name-part-type="family">Pittosporaceae</tp:taxon-name-part></tp:taxon-name>); <named-content xmlns:xlink="http://www.w3.org/1999/xlink" content-type="dwc:institutional_code" xlink:title="Pontificia Universidad Javeriana" xlink:href="http://grbio.org/institution/pontificia-universidad-javeriana" xlink:type="simple">MPUJ_ENT</named-content> • 4 ♂, 1 ♀; same but <named-content xmlns:xlink="http://www.w3.org/1999/xlink" content-type="dwc:verbatimCoordinates" xlink:type="simple"><named-content content-type="geo-json" specific-use="{&#34;type&#34;:&#34;Point&#34;,&#34;coordinates&#34;:[-74.095500,4.554800]}" id="NCID0EFRDI" xlink:type="simple">4.5548, –74.0955</named-content></named-content>; 2764 m; <italic><tp:taxon-name><tp:taxon-name-part taxon-name-part-type="genus" reg="Quercus">Quercus</tp:taxon-name-part><tp:taxon-name-part taxon-name-part-type="species" reg="humboldtii">humboldtii</tp:taxon-name-part></tp:taxon-name></italic> (<tp:taxon-name><tp:taxon-name-part taxon-name-part-type="family">Fagaceae</tp:taxon-name-part></tp:taxon-name>); <named-content xmlns:xlink="http://www.w3.org/1999/xlink" content-type="dwc:institutional_code" xlink:title="Pontificia Universidad Javeriana" xlink:href="http://grbio.org/institution/pontificia-universidad-javeriana" xlink:type="simple">MPUJ_ENT</named-content> • 79 ♂, 92 ♀; same but <named-content xmlns:xlink="http://www.w3.org/1999/xlink" content-type="dwc:verbatimCoordinates" xlink:type="simple"><named-content content-type="geo-json" specific-use="{&#34;type&#34;:&#34;Point&#34;,&#34;coordinates&#34;:[-74.095300,4.554600]}" id="NCID0EBSDI" xlink:type="simple">4.5546, –74.0953</named-content></named-content>; 2759 m; <italic><tp:taxon-name><tp:taxon-name-part taxon-name-part-type="genus" reg="Schinus">Schinus</tp:taxon-name-part><tp:taxon-name-part taxon-name-part-type="species" reg="areira">areira</tp:taxon-name-part></tp:taxon-name></italic> (<tp:taxon-name><tp:taxon-name-part taxon-name-part-type="family">Anacardiaceae</tp:taxon-name-part></tp:taxon-name>); <named-content xmlns:xlink="http://www.w3.org/1999/xlink" content-type="dwc:institutional_code" xlink:title="Pontificia Universidad Javeriana" xlink:href="http://grbio.org/institution/pontificia-universidad-javeriana" xlink:type="simple">MPUJ_ENT</named-content> • 31 ♂, 48 ♀; same but <named-content xmlns:xlink="http://www.w3.org/1999/xlink" content-type="dwc:verbatimCoordinates" xlink:type="simple"><named-content content-type="geo-json" specific-use="{&#34;type&#34;:&#34;Point&#34;,&#34;coordinates&#34;:[-74.095300,4.554700]}" id="NCID0E4SDI" xlink:type="simple">4.5547, –74.0953</named-content></named-content>; 2760 m; <named-content xmlns:xlink="http://www.w3.org/1999/xlink" content-type="dwc:institutional_code" xlink:title="Pontificia Universidad Javeriana" xlink:href="http://grbio.org/institution/pontificia-universidad-javeriana" xlink:type="simple">MPUJ_ENT</named-content> • 3 ♂, 4 ♀; Parque San Cristóbal: <named-content xmlns:xlink="http://www.w3.org/1999/xlink" content-type="dwc:verbatimCoordinates" xlink:type="simple"><named-content content-type="geo-json" specific-use="{&#34;type&#34;:&#34;Point&#34;,&#34;coordinates&#34;:[-74.083200,4.573500]}" id="NCID0EJTDI" xlink:type="simple">4.5735, –74.0832</named-content></named-content>; 2639 m; 13.iv.2018; V. Ocampo leg.; <italic><tp:taxon-name><tp:taxon-name-part taxon-name-part-type="genus" reg="Schinus">Schinus</tp:taxon-name-part><tp:taxon-name-part taxon-name-part-type="species" reg="areira">areira</tp:taxon-name-part></tp:taxon-name></italic> (<tp:taxon-name><tp:taxon-name-part taxon-name-part-type="family">Anacardiaceae</tp:taxon-name-part></tp:taxon-name>); <named-content xmlns:xlink="http://www.w3.org/1999/xlink" content-type="dwc:institutional_code" xlink:title="Pontificia Universidad Javeriana" xlink:href="http://grbio.org/institution/pontificia-universidad-javeriana" xlink:type="simple">MPUJ_ENT</named-content> • 2 ♂, 3 ♀; same but <named-content xmlns:xlink="http://www.w3.org/1999/xlink" content-type="dwc:verbatimCoordinates" xlink:type="simple"><named-content content-type="geo-json" specific-use="{&#34;type&#34;:&#34;Point&#34;,&#34;coordinates&#34;:[-74.083400,4.573600]}" id="NCID0EFUDI" xlink:type="simple">4.5736, –74.0834</named-content></named-content>; 2638 m; <named-content xmlns:xlink="http://www.w3.org/1999/xlink" content-type="dwc:institutional_code" xlink:title="Pontificia Universidad Javeriana" xlink:href="http://grbio.org/institution/pontificia-universidad-javeriana" xlink:type="simple">MPUJ_ENT</named-content> • 60 ♂, 17 ♀; same but <named-content xmlns:xlink="http://www.w3.org/1999/xlink" content-type="dwc:verbatimCoordinates" xlink:type="simple"><named-content content-type="geo-json" specific-use="{&#34;type&#34;:&#34;Point&#34;,&#34;coordinates&#34;:[-74.082700,4.573600]}" id="NCID0ERUDI" xlink:type="simple">4.5736, –74.0827</named-content></named-content>; 2642 m; <named-content xmlns:xlink="http://www.w3.org/1999/xlink" content-type="dwc:institutional_code" xlink:title="Pontificia Universidad Javeriana" xlink:href="http://grbio.org/institution/pontificia-universidad-javeriana" xlink:type="simple">MPUJ_ENT</named-content> • 44 ♂, 37 ♀; Parque Villa de los Alpes; <named-content xmlns:xlink="http://www.w3.org/1999/xlink" content-type="dwc:verbatimCoordinates" xlink:type="simple"><named-content content-type="geo-json" specific-use="{&#34;type&#34;:&#34;Point&#34;,&#34;coordinates&#34;:[-74.097700,4.559300]}" id="NCID0E4UDI" xlink:type="simple">4.5593, –74.0977</named-content></named-content>; 2692 m; 13.iv.2018; V. Ocampo leg.; <italic><tp:taxon-name><tp:taxon-name-part taxon-name-part-type="genus" reg="Schinus">Schinus</tp:taxon-name-part><tp:taxon-name-part taxon-name-part-type="species" reg="areira">areira</tp:taxon-name-part></tp:taxon-name></italic> (<tp:taxon-name><tp:taxon-name-part taxon-name-part-type="family">Anacardiaceae</tp:taxon-name-part></tp:taxon-name>); <named-content xmlns:xlink="http://www.w3.org/1999/xlink" content-type="dwc:institutional_code" xlink:title="Pontificia Universidad Javeriana" xlink:href="http://grbio.org/institution/pontificia-universidad-javeriana" xlink:type="simple">MPUJ_ENT</named-content>. <bold>Santa Fe</bold>: • 4 ♂, 2 ♀; Parque Tercer Milenio; <named-content xmlns:xlink="http://www.w3.org/1999/xlink" content-type="dwc:verbatimCoordinates" xlink:type="simple"><named-content content-type="geo-json" specific-use="{&#34;type&#34;:&#34;Point&#34;,&#34;coordinates&#34;:[-74.082900,4.597100]}" id="NCID0E2VDI" xlink:type="simple">4.5971, –74.0829</named-content></named-content>; 2606 m; 19.ix.2017; J. Duran leg.; <italic><tp:taxon-name><tp:taxon-name-part taxon-name-part-type="genus" reg="Magnolia">Magnolia</tp:taxon-name-part><tp:taxon-name-part taxon-name-part-type="species" reg="grandiflora">grandiflora</tp:taxon-name-part></tp:taxon-name></italic> (<tp:taxon-name><tp:taxon-name-part taxon-name-part-type="family">Magnoliaceae</tp:taxon-name-part></tp:taxon-name>); <named-content xmlns:xlink="http://www.w3.org/1999/xlink" content-type="dwc:institutional_code" xlink:title="Pontificia Universidad Javeriana" xlink:href="http://grbio.org/institution/pontificia-universidad-javeriana" xlink:type="simple">MPUJ_ENT</named-content> • 1 ♂, 7 ♀; same but <named-content xmlns:xlink="http://www.w3.org/1999/xlink" content-type="dwc:verbatimCoordinates" xlink:type="simple"><named-content content-type="geo-json" specific-use="{&#34;type&#34;:&#34;Point&#34;,&#34;coordinates&#34;:[-74.065500,4.701100]}" id="NCID0EXWDI" xlink:type="simple">4.7011, –74.0655</named-content></named-content>; 2570 m; 23.iii.2017; <italic><tp:taxon-name><tp:taxon-name-part taxon-name-part-type="genus" reg="Schinus">Schinus</tp:taxon-name-part><tp:taxon-name-part taxon-name-part-type="species" reg="areira">areira</tp:taxon-name-part></tp:taxon-name></italic> (<tp:taxon-name><tp:taxon-name-part taxon-name-part-type="family">Anacardiaceae</tp:taxon-name-part></tp:taxon-name>); <named-content xmlns:xlink="http://www.w3.org/1999/xlink" content-type="dwc:institutional_code" xlink:title="Pontificia Universidad Javeriana" xlink:href="http://grbio.org/institution/pontificia-universidad-javeriana" xlink:type="simple">MPUJ_ENT</named-content>. <bold>Usaquén</bold>: • 1 ♀; CAI Santa Barbara; <named-content xmlns:xlink="http://www.w3.org/1999/xlink" content-type="dwc:verbatimCoordinates" xlink:type="simple"><named-content content-type="geo-json" specific-use="{&#34;type&#34;:&#34;Point&#34;,&#34;coordinates&#34;:[-74.031100,4.693000]}" id="NCID0EVXDI" xlink:type="simple">4.693, –74.0311</named-content></named-content>; 2601 m; 06.iv.2018; V. Ocampo leg.; <italic><tp:taxon-name><tp:taxon-name-part taxon-name-part-type="genus" reg="Quercus">Quercus</tp:taxon-name-part><tp:taxon-name-part taxon-name-part-type="species" reg="humboldtii">humboldtii</tp:taxon-name-part></tp:taxon-name></italic> (<tp:taxon-name><tp:taxon-name-part taxon-name-part-type="family">Fagaceae</tp:taxon-name-part></tp:taxon-name>); <named-content xmlns:xlink="http://www.w3.org/1999/xlink" content-type="dwc:institutional_code" xlink:title="Pontificia Universidad Javeriana" xlink:href="http://grbio.org/institution/pontificia-universidad-javeriana" xlink:type="simple">MPUJ_ENT</named-content> • 4 ♂, 4 ♀; Parque Belmira; <named-content xmlns:xlink="http://www.w3.org/1999/xlink" content-type="dwc:verbatimCoordinates" xlink:type="simple"><named-content content-type="geo-json" specific-use="{&#34;type&#34;:&#34;Point&#34;,&#34;coordinates&#34;:[-74.031800,4.721500]}" id="NCID0ERYDI" xlink:type="simple">4.7215, –74.0318</named-content></named-content>; 2576 m; 02.iv.2018; V. Ocampo leg.; <italic><tp:taxon-name><tp:taxon-name-part taxon-name-part-type="genus" reg="Schinus">Schinus</tp:taxon-name-part><tp:taxon-name-part taxon-name-part-type="species" reg="areira">areira</tp:taxon-name-part></tp:taxon-name></italic> (<tp:taxon-name><tp:taxon-name-part taxon-name-part-type="family">Anacardiaceae</tp:taxon-name-part></tp:taxon-name>); <named-content xmlns:xlink="http://www.w3.org/1999/xlink" content-type="dwc:institutional_code" xlink:title="Pontificia Universidad Javeriana" xlink:href="http://grbio.org/institution/pontificia-universidad-javeriana" xlink:type="simple">MPUJ_ENT</named-content> • 1 ♂; Parque Cabañas del Norte; <named-content xmlns:xlink="http://www.w3.org/1999/xlink" content-type="dwc:verbatimCoordinates" xlink:type="simple"><named-content content-type="geo-json" specific-use="{&#34;type&#34;:&#34;Point&#34;,&#34;coordinates&#34;:[-74.031800,4.735900]}" id="NCID0ENZDI" xlink:type="simple">4.7359, –74.0318</named-content></named-content>; 2575 m; 16.iii.2018; V. Ocampo leg.; <italic><tp:taxon-name><tp:taxon-name-part taxon-name-part-type="genus" reg="Lafoensia">Lafoensia</tp:taxon-name-part><tp:taxon-name-part taxon-name-part-type="species" reg="acuminata">acuminata</tp:taxon-name-part></tp:taxon-name></italic> (<tp:taxon-name><tp:taxon-name-part taxon-name-part-type="family">Lythraceae</tp:taxon-name-part></tp:taxon-name>); <named-content xmlns:xlink="http://www.w3.org/1999/xlink" content-type="dwc:institutional_code" xlink:title="Pontificia Universidad Javeriana" xlink:href="http://grbio.org/institution/pontificia-universidad-javeriana" xlink:type="simple">MPUJ_ENT</named-content> • 33 ♂, 27 ♀; same but <named-content xmlns:xlink="http://www.w3.org/1999/xlink" content-type="dwc:verbatimCoordinates" xlink:type="simple"><named-content content-type="geo-json" specific-use="{&#34;type&#34;:&#34;Point&#34;,&#34;coordinates&#34;:[-74.031700,4.735900]}" id="NCID0EJ1DI" xlink:type="simple">4.7359, –74.0317</named-content></named-content>; 2574 m; <italic><tp:taxon-name><tp:taxon-name-part taxon-name-part-type="genus" reg="Schinus">Schinus</tp:taxon-name-part><tp:taxon-name-part taxon-name-part-type="species" reg="areira">areira</tp:taxon-name-part></tp:taxon-name></italic> (<tp:taxon-name><tp:taxon-name-part taxon-name-part-type="family">Anacardiaceae</tp:taxon-name-part></tp:taxon-name>); <named-content xmlns:xlink="http://www.w3.org/1999/xlink" content-type="dwc:institutional_code" xlink:title="Pontificia Universidad Javeriana" xlink:href="http://grbio.org/institution/pontificia-universidad-javeriana" xlink:type="simple">MPUJ_ENT</named-content> • 102 ♂, 116 ♀; same but <named-content xmlns:xlink="http://www.w3.org/1999/xlink" content-type="dwc:verbatimCoordinates" xlink:type="simple"><named-content content-type="geo-json" specific-use="{&#34;type&#34;:&#34;Point&#34;,&#34;coordinates&#34;:[-74.031500,4.735900]}" id="NCID0EF2DI" xlink:type="simple">4.7359, –74.0315</named-content></named-content>; 2576 m; <named-content xmlns:xlink="http://www.w3.org/1999/xlink" content-type="dwc:institutional_code" xlink:title="Pontificia Universidad Javeriana" xlink:href="http://grbio.org/institution/pontificia-universidad-javeriana" xlink:type="simple">MPUJ_ENT</named-content> • 19 ♂, 18 ♀; same but <named-content xmlns:xlink="http://www.w3.org/1999/xlink" content-type="dwc:verbatimCoordinates" xlink:type="simple"><named-content content-type="geo-json" specific-use="{&#34;type&#34;:&#34;Point&#34;,&#34;coordinates&#34;:[-74.031600,4.735900]}" id="NCID0ER2DI" xlink:type="simple">4.7359, –74.0316</named-content></named-content>; 2575 m; <named-content xmlns:xlink="http://www.w3.org/1999/xlink" content-type="dwc:institutional_code" xlink:title="Pontificia Universidad Javeriana" xlink:href="http://grbio.org/institution/pontificia-universidad-javeriana" xlink:type="simple">MPUJ_ENT</named-content> • 48 ♂, 56 ♀; same but <named-content xmlns:xlink="http://www.w3.org/1999/xlink" content-type="dwc:verbatimCoordinates" xlink:type="simple"><named-content content-type="geo-json" specific-use="{&#34;type&#34;:&#34;Point&#34;,&#34;coordinates&#34;:[-74.031700,4.736000]}" id="NCID0E42DI" xlink:type="simple">4.736, –74.0317</named-content></named-content>; 2571 m; <named-content xmlns:xlink="http://www.w3.org/1999/xlink" content-type="dwc:institutional_code" xlink:title="Pontificia Universidad Javeriana" xlink:href="http://grbio.org/institution/pontificia-universidad-javeriana" xlink:type="simple">MPUJ_ENT</named-content> • 1 ♀; Parque Contador Norte; <named-content xmlns:xlink="http://www.w3.org/1999/xlink" content-type="dwc:verbatimCoordinates" xlink:type="simple"><named-content content-type="geo-json" specific-use="{&#34;type&#34;:&#34;Point&#34;,&#34;coordinates&#34;:[-74.029700,4.715200]}" id="NCID0EJ3DI" xlink:type="simple">4.7152, –74.0297</named-content></named-content>; 2599 m; 02.iv.2018; V. Ocampo leg.; <italic><tp:taxon-name><tp:taxon-name-part taxon-name-part-type="genus" reg="Liquidambar">Liquidambar</tp:taxon-name-part><tp:taxon-name-part taxon-name-part-type="species" reg="styraciflua">styraciflua</tp:taxon-name-part></tp:taxon-name></italic> (<tp:taxon-name><tp:taxon-name-part taxon-name-part-type="family">Altingiaceae</tp:taxon-name-part></tp:taxon-name>); <named-content xmlns:xlink="http://www.w3.org/1999/xlink" content-type="dwc:institutional_code" xlink:title="Pontificia Universidad Javeriana" xlink:href="http://grbio.org/institution/pontificia-universidad-javeriana" xlink:type="simple">MPUJ_ENT</named-content> • 19 ♂, 21 ♀; Parque Ginebra-Bella Suiza; <named-content xmlns:xlink="http://www.w3.org/1999/xlink" content-type="dwc:verbatimCoordinates" xlink:type="simple"><named-content content-type="geo-json" specific-use="{&#34;type&#34;:&#34;Point&#34;,&#34;coordinates&#34;:[-74.030000,4.706100]}" id="NCID0EF4DI" xlink:type="simple">4.7061, –74.0300</named-content></named-content>; 2595 m; 06.iv.2018; V. Ocampo leg.; <italic><tp:taxon-name><tp:taxon-name-part taxon-name-part-type="genus" reg="Schinus">Schinus</tp:taxon-name-part><tp:taxon-name-part taxon-name-part-type="species" reg="areira">areira</tp:taxon-name-part></tp:taxon-name></italic> (<tp:taxon-name><tp:taxon-name-part taxon-name-part-type="family">Anacardiaceae</tp:taxon-name-part></tp:taxon-name>); <named-content xmlns:xlink="http://www.w3.org/1999/xlink" content-type="dwc:institutional_code" xlink:title="Pontificia Universidad Javeriana" xlink:href="http://grbio.org/institution/pontificia-universidad-javeriana" xlink:type="simple">MPUJ_ENT</named-content> • 13 ♂, 6 ♀; same but <named-content xmlns:xlink="http://www.w3.org/1999/xlink" content-type="dwc:verbatimCoordinates" xlink:type="simple"><named-content content-type="geo-json" specific-use="{&#34;type&#34;:&#34;Point&#34;,&#34;coordinates&#34;:[-74.030500,4.706200]}" id="NCID0EB5DI" xlink:type="simple">4.7062, –74.0305</named-content></named-content>; 2596 m; <named-content xmlns:xlink="http://www.w3.org/1999/xlink" content-type="dwc:institutional_code" xlink:title="Pontificia Universidad Javeriana" xlink:href="http://grbio.org/institution/pontificia-universidad-javeriana" xlink:type="simple">MPUJ_ENT</named-content> • 55 ♂, 34 ♀; same but <named-content xmlns:xlink="http://www.w3.org/1999/xlink" content-type="dwc:verbatimCoordinates" xlink:type="simple"><named-content content-type="geo-json" specific-use="{&#34;type&#34;:&#34;Point&#34;,&#34;coordinates&#34;:[-74.029900,4.706700]}" id="NCID0EN5DI" xlink:type="simple">4.7067, –74.0299</named-content></named-content>; 2601 m; <named-content xmlns:xlink="http://www.w3.org/1999/xlink" content-type="dwc:institutional_code" xlink:title="Pontificia Universidad Javeriana" xlink:href="http://grbio.org/institution/pontificia-universidad-javeriana" xlink:type="simple">MPUJ_ENT</named-content> • 2 ♂, 1 ♀; Parque La Francia; <named-content xmlns:xlink="http://www.w3.org/1999/xlink" content-type="dwc:verbatimCoordinates" xlink:type="simple"><named-content content-type="geo-json" specific-use="{&#34;type&#34;:&#34;Point&#34;,&#34;coordinates&#34;:[-74.047000,4.689600]}" id="NCID0EZ5DI" xlink:type="simple">4.6896, –74.0470</named-content></named-content>; 2577 m; 05.iii.2018; V. Ocampo leg.; <italic><tp:taxon-name><tp:taxon-name-part taxon-name-part-type="genus" reg="Schinus">Schinus</tp:taxon-name-part><tp:taxon-name-part taxon-name-part-type="species" reg="areira">areira</tp:taxon-name-part></tp:taxon-name></italic> (<tp:taxon-name><tp:taxon-name-part taxon-name-part-type="family">Anacardiaceae</tp:taxon-name-part></tp:taxon-name>); <named-content xmlns:xlink="http://www.w3.org/1999/xlink" content-type="dwc:institutional_code" xlink:title="Pontificia Universidad Javeriana" xlink:href="http://grbio.org/institution/pontificia-universidad-javeriana" xlink:type="simple">MPUJ_ENT</named-content> • 1 ♀; same but <named-content xmlns:xlink="http://www.w3.org/1999/xlink" content-type="dwc:verbatimCoordinates" xlink:type="simple"><named-content content-type="geo-json" specific-use="{&#34;type&#34;:&#34;Point&#34;,&#34;coordinates&#34;:[-74.046400,4.690200]}" id="NCID0EV6DI" xlink:type="simple">4.6902, –74.0464</named-content></named-content>; 2577 m; <named-content xmlns:xlink="http://www.w3.org/1999/xlink" content-type="dwc:institutional_code" xlink:title="Pontificia Universidad Javeriana" xlink:href="http://grbio.org/institution/pontificia-universidad-javeriana" xlink:type="simple">MPUJ_ENT</named-content> • 1 ♀; same but <named-content xmlns:xlink="http://www.w3.org/1999/xlink" content-type="dwc:verbatimCoordinates" xlink:type="simple"><named-content content-type="geo-json" specific-use="{&#34;type&#34;:&#34;Point&#34;,&#34;coordinates&#34;:[-74.046400,4.690600]}" id="NCID0ECAAK" xlink:type="simple">4.6906, –74.0464</named-content></named-content>; 2575 m; <named-content xmlns:xlink="http://www.w3.org/1999/xlink" content-type="dwc:institutional_code" xlink:title="Pontificia Universidad Javeriana" xlink:href="http://grbio.org/institution/pontificia-universidad-javeriana" xlink:type="simple">MPUJ_ENT</named-content> • 1 ♂, 1 ♀; same but <named-content xmlns:xlink="http://www.w3.org/1999/xlink" content-type="dwc:verbatimCoordinates" xlink:type="simple"><named-content content-type="geo-json" specific-use="{&#34;type&#34;:&#34;Point&#34;,&#34;coordinates&#34;:[-74.046600,4.690800]}" id="NCID0EOAAK" xlink:type="simple">4.6908, –74.0466</named-content></named-content>; 2577 m; <named-content xmlns:xlink="http://www.w3.org/1999/xlink" content-type="dwc:institutional_code" xlink:title="Pontificia Universidad Javeriana" xlink:href="http://grbio.org/institution/pontificia-universidad-javeriana" xlink:type="simple">MPUJ_ENT</named-content> • 1 ♀; Parque Nueva Autopista; <named-content xmlns:xlink="http://www.w3.org/1999/xlink" content-type="dwc:verbatimCoordinates" xlink:type="simple"><named-content content-type="geo-json" specific-use="{&#34;type&#34;:&#34;Point&#34;,&#34;coordinates&#34;:[-74.050700,4.721700]}" id="NCID0E1AAK" xlink:type="simple">4.7217, –74.0507</named-content></named-content>; 2579 m; 05.iii.2018; V. Ocampo leg.; <italic><tp:taxon-name><tp:taxon-name-part taxon-name-part-type="genus" reg="Ficus">Ficus</tp:taxon-name-part></tp:taxon-name></italic> sp. (<tp:taxon-name><tp:taxon-name-part taxon-name-part-type="family">Moraceae</tp:taxon-name-part></tp:taxon-name>); <named-content xmlns:xlink="http://www.w3.org/1999/xlink" content-type="dwc:institutional_code" xlink:title="Pontificia Universidad Javeriana" xlink:href="http://grbio.org/institution/pontificia-universidad-javeriana" xlink:type="simple">MPUJ_ENT</named-content> • 1 ♀; Parque Usaquén 2; <named-content xmlns:xlink="http://www.w3.org/1999/xlink" content-type="dwc:verbatimCoordinates" xlink:type="simple"><named-content content-type="geo-json" specific-use="{&#34;type&#34;:&#34;Point&#34;,&#34;coordinates&#34;:[-74.032300,4.691000]}" id="NCID0ESBAK" xlink:type="simple">4.691, –74.0323</named-content></named-content>; 2586 m; 05.iii.2018; V. Ocampo leg.; <italic><tp:taxon-name><tp:taxon-name-part taxon-name-part-type="genus" reg="Ficus">Ficus</tp:taxon-name-part></tp:taxon-name></italic> sp. (<tp:taxon-name><tp:taxon-name-part taxon-name-part-type="family">Moraceae</tp:taxon-name-part></tp:taxon-name>); <named-content xmlns:xlink="http://www.w3.org/1999/xlink" content-type="dwc:institutional_code" xlink:title="Pontificia Universidad Javeriana" xlink:href="http://grbio.org/institution/pontificia-universidad-javeriana" xlink:type="simple">MPUJ_ENT</named-content> • 1 ♂; same but <named-content xmlns:xlink="http://www.w3.org/1999/xlink" content-type="dwc:verbatimCoordinates" xlink:type="simple"><named-content content-type="geo-json" specific-use="{&#34;type&#34;:&#34;Point&#34;,&#34;coordinates&#34;:[-74.032000,4.691000]}" id="NCID0EKCAK" xlink:type="simple">4.691, –74.0320</named-content></named-content>; 2591 m; 27.iv.2018; <italic><tp:taxon-name><tp:taxon-name-part taxon-name-part-type="genus" reg="Liquidambar">Liquidambar</tp:taxon-name-part><tp:taxon-name-part taxon-name-part-type="species" reg="styraciflua">styraciflua</tp:taxon-name-part></tp:taxon-name></italic> (<tp:taxon-name><tp:taxon-name-part taxon-name-part-type="family">Altingiaceae</tp:taxon-name-part></tp:taxon-name>); <named-content xmlns:xlink="http://www.w3.org/1999/xlink" content-type="dwc:institutional_code" xlink:title="Pontificia Universidad Javeriana" xlink:href="http://grbio.org/institution/pontificia-universidad-javeriana" xlink:type="simple">MPUJ_ENT</named-content> • 1 ♀; same but <named-content xmlns:xlink="http://www.w3.org/1999/xlink" content-type="dwc:verbatimCoordinates" xlink:type="simple"><named-content content-type="geo-json" specific-use="{&#34;type&#34;:&#34;Point&#34;,&#34;coordinates&#34;:[-74.031700,4.691200]}" id="NCID0EGDAK" xlink:type="simple">4.6912, –74.0317</named-content></named-content>; 2571 m; 05.iii.2018; <italic><tp:taxon-name><tp:taxon-name-part taxon-name-part-type="genus" reg="Pittosporum">Pittosporum</tp:taxon-name-part><tp:taxon-name-part taxon-name-part-type="species" reg="undulatum">undulatum</tp:taxon-name-part></tp:taxon-name></italic> (<tp:taxon-name><tp:taxon-name-part taxon-name-part-type="family">Pittosporaceae</tp:taxon-name-part></tp:taxon-name>); <named-content xmlns:xlink="http://www.w3.org/1999/xlink" content-type="dwc:institutional_code" xlink:title="Pontificia Universidad Javeriana" xlink:href="http://grbio.org/institution/pontificia-universidad-javeriana" xlink:type="simple">MPUJ_ENT</named-content>. <bold>Usme</bold>: • 1 ♂, 1 ♀; Parque Chuniza-Famaco; <named-content xmlns:xlink="http://www.w3.org/1999/xlink" content-type="dwc:verbatimCoordinates" xlink:type="simple"><named-content content-type="geo-json" specific-use="{&#34;type&#34;:&#34;Point&#34;,&#34;coordinates&#34;:[-74.108600,4.501800]}" id="NCID0EEEAK" xlink:type="simple">4.5018, –74.1086</named-content></named-content>; 2775 m; 09.iv.2018; V. Ocampo leg.; <italic><tp:taxon-name><tp:taxon-name-part taxon-name-part-type="genus" reg="Quercus">Quercus</tp:taxon-name-part><tp:taxon-name-part taxon-name-part-type="species" reg="humboldtii">humboldtii</tp:taxon-name-part></tp:taxon-name></italic> (<tp:taxon-name><tp:taxon-name-part taxon-name-part-type="family">Fagaceae</tp:taxon-name-part></tp:taxon-name>); <named-content xmlns:xlink="http://www.w3.org/1999/xlink" content-type="dwc:institutional_code" xlink:title="Pontificia Universidad Javeriana" xlink:href="http://grbio.org/institution/pontificia-universidad-javeriana" xlink:type="simple">MPUJ_ENT</named-content> • 158 ♂, 173 ♀; same but <named-content xmlns:xlink="http://www.w3.org/1999/xlink" content-type="dwc:verbatimCoordinates" xlink:type="simple"><named-content content-type="geo-json" specific-use="{&#34;type&#34;:&#34;Point&#34;,&#34;coordinates&#34;:[-74.108800,4.501500]}" id="NCID0EAFAK" xlink:type="simple">4.5015, –74.1088</named-content></named-content>; 2686 m; <italic><tp:taxon-name><tp:taxon-name-part taxon-name-part-type="genus" reg="Schinus">Schinus</tp:taxon-name-part><tp:taxon-name-part taxon-name-part-type="species" reg="areira">areira</tp:taxon-name-part></tp:taxon-name></italic> (<tp:taxon-name><tp:taxon-name-part taxon-name-part-type="family">Anacardiaceae</tp:taxon-name-part></tp:taxon-name>); <named-content xmlns:xlink="http://www.w3.org/1999/xlink" content-type="dwc:institutional_code" xlink:title="Pontificia Universidad Javeriana" xlink:href="http://grbio.org/institution/pontificia-universidad-javeriana" xlink:type="simple">MPUJ_ENT</named-content> • 28 ♂, 31 ♀; same but <named-content xmlns:xlink="http://www.w3.org/1999/xlink" content-type="dwc:verbatimCoordinates" xlink:type="simple"><named-content content-type="geo-json" specific-use="{&#34;type&#34;:&#34;Point&#34;,&#34;coordinates&#34;:[-74.108700,4.501800]}" id="NCID0E3FAK" xlink:type="simple">4.5018, –74.1087</named-content></named-content>; 2774 m; <named-content xmlns:xlink="http://www.w3.org/1999/xlink" content-type="dwc:institutional_code" xlink:title="Pontificia Universidad Javeriana" xlink:href="http://grbio.org/institution/pontificia-universidad-javeriana" xlink:type="simple">MPUJ_ENT</named-content> • 55 ♂, 44 ♀; same but <named-content xmlns:xlink="http://www.w3.org/1999/xlink" content-type="dwc:verbatimCoordinates" xlink:type="simple"><named-content content-type="geo-json" specific-use="{&#34;type&#34;:&#34;Point&#34;,&#34;coordinates&#34;:[-74.110000,4.503100]}" id="NCID0EIGAK" xlink:type="simple">4.5031, –74.1100</named-content></named-content>; 2759 m; <named-content xmlns:xlink="http://www.w3.org/1999/xlink" content-type="dwc:institutional_code" xlink:title="Pontificia Universidad Javeriana" xlink:href="http://grbio.org/institution/pontificia-universidad-javeriana" xlink:type="simple">MPUJ_ENT</named-content> • 16 ♂, 15 ♀; same but <named-content xmlns:xlink="http://www.w3.org/1999/xlink" content-type="dwc:verbatimCoordinates" xlink:type="simple"><named-content content-type="geo-json" specific-use="{&#34;type&#34;:&#34;Point&#34;,&#34;coordinates&#34;:[-74.109700,4.503200]}" id="NCID0EUGAK" xlink:type="simple">4.5032, –74.1097</named-content></named-content>; 2761 m; <named-content xmlns:xlink="http://www.w3.org/1999/xlink" content-type="dwc:institutional_code" xlink:title="Pontificia Universidad Javeriana" xlink:href="http://grbio.org/institution/pontificia-universidad-javeriana" xlink:type="simple">MPUJ_ENT</named-content> • 20 ♂, 18 ♀; same but <named-content xmlns:xlink="http://www.w3.org/1999/xlink" content-type="dwc:verbatimCoordinates" xlink:type="simple"><named-content content-type="geo-json" specific-use="{&#34;type&#34;:&#34;Point&#34;,&#34;coordinates&#34;:[-74.110100,4.503600]}" id="NCID0EAHAK" xlink:type="simple">4.5036, –74.1101</named-content></named-content>; 2754 m; <named-content xmlns:xlink="http://www.w3.org/1999/xlink" content-type="dwc:institutional_code" xlink:title="Pontificia Universidad Javeriana" xlink:href="http://grbio.org/institution/pontificia-universidad-javeriana" xlink:type="simple">MPUJ_ENT</named-content> • 22 ♂, 29 ♀; Parque Virrey Sur; <named-content xmlns:xlink="http://www.w3.org/1999/xlink" content-type="dwc:verbatimCoordinates" xlink:type="simple"><named-content content-type="geo-json" specific-use="{&#34;type&#34;:&#34;Point&#34;,&#34;coordinates&#34;:[-74.112500,4.500900]}" id="NCID0EMHAK" xlink:type="simple">4.5009, –74.1125</named-content></named-content>; 2768 m; 23.iv.2018; V. Ocampo leg.; <italic><tp:taxon-name><tp:taxon-name-part taxon-name-part-type="genus" reg="Schinus">Schinus</tp:taxon-name-part><tp:taxon-name-part taxon-name-part-type="species" reg="areira">areira</tp:taxon-name-part></tp:taxon-name></italic> (<tp:taxon-name><tp:taxon-name-part taxon-name-part-type="family">Anacardiaceae</tp:taxon-name-part></tp:taxon-name>); <named-content xmlns:xlink="http://www.w3.org/1999/xlink" content-type="dwc:institutional_code" xlink:title="Pontificia Universidad Javeriana" xlink:href="http://grbio.org/institution/pontificia-universidad-javeriana" xlink:type="simple">MPUJ_ENT</named-content>.</p></tp:treatment-sec><tp:treatment-sec sec-type="distribution" id="SECID0EFIAK"><title>Distribution.</title><p>Colombia: Bogotá (<xref ref-type="bibr" rid="B64">Pinzón and González 2002</xref>).—Probably originating from Bolivia or Peru, adventive elsewhere in the Americas, Africa, Europe, and New Zealand (<xref ref-type="bibr" rid="B21">Burckhardt et al. 2018</xref>).</p></tp:treatment-sec><tp:treatment-sec sec-type="host" id="SECID0ETIAK"><title>Host plant.</title><p><italic><tp:taxon-name><tp:taxon-name-part taxon-name-part-type="genus" reg="Schinus">Schinus</tp:taxon-name-part><tp:taxon-name-part taxon-name-part-type="species" reg="areira">areira</tp:taxon-name-part></tp:taxon-name></italic> L. (<tp:taxon-name><tp:taxon-name-part taxon-name-part-type="family">Anacardiaceae</tp:taxon-name-part></tp:taxon-name>) (<xref ref-type="bibr" rid="B21">Burckhardt et al. 2018</xref>).</p></tp:treatment-sec><ref-list><ref id="B64"><mixed-citation xmlns:xlink="http://www.w3.org/1999/xlink" xlink:type="simple"><person-group><name name-style="western"><surname>Pinzón</surname><given-names>OP</given-names></name><name name-style="western"><surname>González</surname><given-names>RH</given-names></name></person-group> (<year>2002</year>) Caracterización biológica, hábitos, enemigos naturales y fluctuación poblacional de <italic><tp:taxon-name><tp:taxon-name-part taxon-name-part-type="genus">Calophya</tp:taxon-name-part><tp:taxon-name-part taxon-name-part-type="species">schini</tp:taxon-name-part></tp:taxon-name></italic> Tuthill, en la especie forestal <italic>ornamental <tp:taxon-name><tp:taxon-name-part taxon-name-part-type="genus">Schinus</tp:taxon-name-part></tp:taxon-name> molle</italic> L. en Bogotá. Revista Científica, 2002, 137–154.</mixed-citation></ref><ref id="B21"><mixed-citation xmlns:xlink="http://www.w3.org/1999/xlink" xlink:type="simple"><person-group><name name-style="western"><surname>Burckhardt</surname><given-names>D</given-names></name><name name-style="western"><surname>Cuda</surname><given-names>JP</given-names></name><name name-style="western"><surname>Diaz</surname><given-names>R</given-names></name><name name-style="western"><surname>Overholt</surname><given-names>W</given-names></name><name name-style="western"><surname>Prade</surname><given-names>P</given-names></name><name name-style="western"><surname>de Queiroz</surname><given-names>DL</given-names></name><name name-style="western"><surname>Vitorino</surname><given-names>MD</given-names></name><name name-style="western"><surname>Wheeler</surname><given-names>GS</given-names></name></person-group> (<year>2018</year>) <article-title>Taxonomy of <italic><tp:taxon-name><tp:taxon-name-part taxon-name-part-type="genus">Calophya</tp:taxon-name-part></tp:taxon-name></italic> (<tp:taxon-name><tp:taxon-name-part taxon-name-part-type="order">Hemiptera</tp:taxon-name-part></tp:taxon-name>: <tp:taxon-name><tp:taxon-name-part taxon-name-part-type="family">Calophyidae</tp:taxon-name-part></tp:taxon-name>) Species Associated with <italic><tp:taxon-name><tp:taxon-name-part taxon-name-part-type="genus">Schinus</tp:taxon-name-part><tp:taxon-name-part taxon-name-part-type="species">terebinthifolia</tp:taxon-name-part></tp:taxon-name></italic> (<tp:taxon-name><tp:taxon-name-part taxon-name-part-type="family">Anacardiaceae</tp:taxon-name-part></tp:taxon-name>).</article-title><source>The Florida Entomologist</source><volume>101</volume>(<issue>2</issue>): <fpage>178</fpage>–<lpage>188</lpage>. <ext-link xlink:href="10.1653/024.101.0205" ext-link-type="doi" xlink:type="simple">https://doi.org/10.1653/024.101.0205</ext-link></mixed-citation></ref></ref-list></tp:taxon-treatment>
