# Supplementary material for: ﻿The jumping plant-lice (Hemiptera, Psylloidea) in Urban Green Spaces of Bogotá (Colombia), with descriptions of two new species and redescription of Mastigimascolombianus Burckhardt, Queiroz and Drohojowska
Source: Zookeys. 2024 Aug 8;1209:199–230. doi: 10.3897/zookeys.1209.117368 (PMC11336380; doi:10.3897/zookeys.1209.117368)
Supplement: XML Treatment for Melanastera [file zookeys.1209.117368-treatment7.xml]

<!DOCTYPE tp:taxon-treatment
  PUBLIC "-//TaxonX//DTD Taxonomic Treatment Publishing DTD v0 20100105//EN" "tax-treatment-NSO.dtd">
<tp:taxon-treatment xmlns:tp="http://www.plazi.org/taxpub"><tp:treatment-meta><kwd-group><label>Taxon classification</label><kwd>
                <named-content content-type="kingdom">Animalia</named-content>
              </kwd><kwd>
                <named-content content-type="order">Hemiptera</named-content>
              </kwd><kwd>
                <named-content content-type="family">Liviidae</named-content>
              </kwd></kwd-group><mixed-citation publication-type="journal"><person-group><name><surname>Rendón-Mera</surname><given-names>Diana Isabel</given-names></name><name><surname>Burckhardt</surname><given-names>Daniel</given-names></name><name><surname>Durán</surname><given-names>Juliana</given-names></name><name><surname>Ocampo</surname><given-names>Valentina</given-names></name><name><surname>Vargas-Fonseca</surname><given-names>Sergio Andrés</given-names></name></person-group><article-title>﻿The jumping plant-lice (<tp:taxon-name><tp:taxon-name-part taxon-name-part-type="order">Hemiptera</tp:taxon-name-part></tp:taxon-name>, <tp:taxon-name><tp:taxon-name-part taxon-name-part-type="superfamily">Psylloidea</tp:taxon-name-part></tp:taxon-name>) in Urban Green Spaces of Bogotá (Colombia), with descriptions of two new species and redescription of <italic><tp:taxon-name><tp:taxon-name-part taxon-name-part-type="genus" reg="Mastigimas">Mastigimas</tp:taxon-name-part><tp:taxon-name-part taxon-name-part-type="species" reg="colombianus">colombianus</tp:taxon-name-part></tp:taxon-name></italic> Burckhardt, Queiroz and Drohojowska</article-title><source>Zookeys</source><day>08</day><month>08</month><year>2024</year><volume>1209</volume><fpage>199</fpage><lpage>230</lpage><pub-id pub-id-type="doi">10.3897/zookeys.1209.117368</pub-id></mixed-citation></tp:treatment-meta><tp:nomenclature><label>﻿*</label><tp:taxon-name>
              <object-id xmlns:xlink="http://www.w3.org/1999/xlink" content-type="arpha" xlink:type="simple">EE9DD33F-D092-5658-A72B-08263410008C</object-id>
              <tp:taxon-name-part taxon-name-part-type="genus" reg="Melanastera">Melanastera</tp:taxon-name-part>
            </tp:taxon-name><tp:taxon-authority>sp.</tp:taxon-authority></tp:nomenclature><tp:treatment-sec sec-type="material" id="SECID0ENTBK"><title>Material examined.</title><p><bold>Chapinero</bold>: • 1 ♀; Quebrada La Vieja; <named-content xmlns:xlink="http://www.w3.org/1999/xlink" content-type="dwc:verbatimCoordinates" xlink:type="simple"><named-content content-type="geo-json" specific-use="{&#34;type&#34;:&#34;Point&#34;,&#34;coordinates&#34;:[-74.044700,4.647400]}" id="NCID0EYTBK" xlink:type="simple">4.6474, –74.0447</named-content></named-content>; 2785 m; 20.vi.2017; J. Duran leg.; <italic><tp:taxon-name><tp:taxon-name-part taxon-name-part-type="genus" reg="Miconia">Miconia</tp:taxon-name-part><tp:taxon-name-part taxon-name-part-type="species" reg="elaeoides">elaeoides</tp:taxon-name-part></tp:taxon-name></italic> (<tp:taxon-name><tp:taxon-name-part taxon-name-part-type="family">Melastomataceae</tp:taxon-name-part></tp:taxon-name>); <named-content xmlns:xlink="http://www.w3.org/1999/xlink" content-type="dwc:institutional_code" xlink:title="Pontificia Universidad Javeriana" xlink:href="http://grbio.org/institution/pontificia-universidad-javeriana" xlink:type="simple">MPUJ_ENT</named-content>.</p></tp:treatment-sec><tp:treatment-sec sec-type="distribution" id="SECID0ERUBK"><title>Distribution.</title><p>Colombia: Bogotá.</p></tp:treatment-sec><tp:treatment-sec sec-type="host" id="SECID0EWUBK"><title>Host plant.</title><p>Unknown.</p></tp:treatment-sec><tp:treatment-sec sec-type="comments" id="SECID0E2UBK"><title>Comments.</title><p>The single female appears to belong to an undescribed species of <italic><tp:taxon-name><tp:taxon-name-part taxon-name-part-type="genus" reg="Melanastera">Melanastera</tp:taxon-name-part></tp:taxon-name></italic>, a predominantly Neotropical genus associated with <tp:taxon-name><tp:taxon-name-part taxon-name-part-type="family">Melastomataceae</tp:taxon-name-part></tp:taxon-name>, <tp:taxon-name><tp:taxon-name-part taxon-name-part-type="family">Annonaceae</tp:taxon-name-part></tp:taxon-name>, and other plant families (<xref ref-type="bibr" rid="B23">Burckhardt et al. 2024</xref>). This is the first record of the genus from Colombia.</p></tp:treatment-sec><ref-list><ref id="B23"><mixed-citation xmlns:xlink="http://www.w3.org/1999/xlink" xlink:type="simple"><person-group><name name-style="western"><surname>Burckhardt</surname><given-names>D</given-names></name><name name-style="western"><surname>Serbina</surname><given-names>LŠ</given-names></name><name name-style="western"><surname>Malenovský</surname><given-names>I</given-names></name><name name-style="western"><surname>Queiroz</surname><given-names>DL</given-names></name><name name-style="western"><surname>Aléné</surname><given-names>DC</given-names></name><name name-style="western"><surname>Cho</surname><given-names>G</given-names></name><name name-style="western"><surname>Percy</surname><given-names>DM</given-names></name></person-group> (<year>2024</year>) <article-title>Phylogeny and classification of jumping plant lice of the subfamily <tp:taxon-name><tp:taxon-name-part taxon-name-part-type="subfamily">Liviinae</tp:taxon-name-part></tp:taxon-name> (<tp:taxon-name><tp:taxon-name-part taxon-name-part-type="order">Hemiptera</tp:taxon-name-part></tp:taxon-name>: <tp:taxon-name><tp:taxon-name-part taxon-name-part-type="superfamily">Psylloidea</tp:taxon-name-part></tp:taxon-name>: <tp:taxon-name><tp:taxon-name-part taxon-name-part-type="family">Liviidae</tp:taxon-name-part></tp:taxon-name>) based on molecular and morphological data.</article-title><source>Zoological Journal of the Linnean Society</source><volume>201</volume>(<issue>2</issue>): <fpage>387</fpage>–<lpage>421</lpage>. <ext-link xlink:href="10.1093/zoolinnean/zlad128" ext-link-type="doi" xlink:type="simple">https://doi.org/10.1093/zoolinnean/zlad128</ext-link></mixed-citation></ref></ref-list></tp:taxon-treatment>
