# Supplementary material for: ﻿The jumping plant-lice (Hemiptera, Psylloidea) in Urban Green Spaces of Bogotá (Colombia), with descriptions of two new species and redescription of Mastigimascolombianus Burckhardt, Queiroz and Drohojowska
Source: Zookeys. 2024 Aug 8;1209:199–230. doi: 10.3897/zookeys.1209.117368 (PMC11336380; doi:10.3897/zookeys.1209.117368)
Supplement: XML Treatment for Mastigimas colombianus [file zookeys.1209.117368-treatment8.xml]

<!DOCTYPE tp:taxon-treatment
  PUBLIC "-//TaxonX//DTD Taxonomic Treatment Publishing DTD v0 20100105//EN" "tax-treatment-NSO.dtd">
<tp:taxon-treatment xmlns:tp="http://www.plazi.org/taxpub"><tp:treatment-meta><kwd-group><label>Taxon classification</label><kwd>
                <named-content content-type="kingdom">Animalia</named-content>
              </kwd><kwd>
                <named-content content-type="order">Hemiptera</named-content>
              </kwd><kwd>
                <named-content content-type="family">Mastigimatidae</named-content>
              </kwd></kwd-group><mixed-citation publication-type="journal"><person-group><name><surname>Rendón-Mera</surname><given-names>Diana Isabel</given-names></name><name><surname>Burckhardt</surname><given-names>Daniel</given-names></name><name><surname>Durán</surname><given-names>Juliana</given-names></name><name><surname>Ocampo</surname><given-names>Valentina</given-names></name><name><surname>Vargas-Fonseca</surname><given-names>Sergio Andrés</given-names></name></person-group><article-title>﻿The jumping plant-lice (<tp:taxon-name><tp:taxon-name-part taxon-name-part-type="order">Hemiptera</tp:taxon-name-part></tp:taxon-name>, <tp:taxon-name><tp:taxon-name-part taxon-name-part-type="superfamily">Psylloidea</tp:taxon-name-part></tp:taxon-name>) in Urban Green Spaces of Bogotá (Colombia), with descriptions of two new species and redescription of <italic><tp:taxon-name><tp:taxon-name-part taxon-name-part-type="genus" reg="Mastigimas">Mastigimas</tp:taxon-name-part><tp:taxon-name-part taxon-name-part-type="species" reg="colombianus">colombianus</tp:taxon-name-part></tp:taxon-name></italic> Burckhardt, Queiroz and Drohojowska</article-title><source>Zookeys</source><day>08</day><month>08</month><year>2024</year><volume>1209</volume><fpage>199</fpage><lpage>230</lpage><pub-id pub-id-type="doi">10.3897/zookeys.1209.117368</pub-id></mixed-citation></tp:treatment-meta><tp:nomenclature><label>﻿</label><tp:taxon-name>
              <object-id xmlns:xlink="http://www.w3.org/1999/xlink" content-type="arpha" xlink:type="simple">DF505AB8-18C9-5BEE-8706-CE5579EC6068</object-id>
              <tp:taxon-name-part taxon-name-part-type="genus" reg="Mastigimas">Mastigimas</tp:taxon-name-part>
              <tp:taxon-name-part taxon-name-part-type="species" reg="colombianus">colombianus</tp:taxon-name-part>
            </tp:taxon-name><tp:taxon-authority>Burckhardt, Queiroz &amp; Drohojowska, 2013</tp:taxon-authority><xref ref-type="fig" rid="F3">Fig. 3A–G</xref></tp:nomenclature><tp:treatment-sec sec-type="material" id="SECID0EJXBK"><title>Material examined.</title><p><bold>Chapinero</bold>: • 17 ♂, 17 ♀; Parque El Virrey; <named-content xmlns:xlink="http://www.w3.org/1999/xlink" content-type="dwc:verbatimCoordinates" xlink:type="simple"><named-content content-type="geo-json" specific-use="{&#34;type&#34;:&#34;Point&#34;,&#34;coordinates&#34;:[-74.053300,4.672800]}" id="NCID0EUXBK" xlink:type="simple">4.6728, –74.0533</named-content></named-content>; 2581 m; 28.iii.2017; J. Duran leg.; <italic><tp:taxon-name><tp:taxon-name-part taxon-name-part-type="genus" reg="Cedrela">Cedrela</tp:taxon-name-part><tp:taxon-name-part taxon-name-part-type="species" reg="montana">montana</tp:taxon-name-part></tp:taxon-name></italic> (<tp:taxon-name><tp:taxon-name-part taxon-name-part-type="family">Meliaceae</tp:taxon-name-part></tp:taxon-name>); <named-content xmlns:xlink="http://www.w3.org/1999/xlink" content-type="dwc:institutional_code" xlink:title="Pontificia Universidad Javeriana" xlink:href="http://grbio.org/institution/pontificia-universidad-javeriana" xlink:type="simple">MPUJ_ENT</named-content> • 2 ♂, 2 ♀; same but NMHB • 2 ♂, 2 ♀; same but slide mounted; NMHB. <bold>Santa Fe</bold>: • 1 ♂; Parque Ilarco; <named-content xmlns:xlink="http://www.w3.org/1999/xlink" content-type="dwc:verbatimCoordinates" xlink:type="simple"><named-content content-type="geo-json" specific-use="{&#34;type&#34;:&#34;Point&#34;,&#34;coordinates&#34;:[-74.065700,4.700800]}" id="NCID0ESYBK" xlink:type="simple">4.7008, –74.0657</named-content></named-content>; 2569 m; 23.iii.2017; J. Duran leg.; <italic><tp:taxon-name><tp:taxon-name-part taxon-name-part-type="genus" reg="Croton">Croton</tp:taxon-name-part><tp:taxon-name-part taxon-name-part-type="species" reg="coriaceus">coriaceus</tp:taxon-name-part></tp:taxon-name></italic> (<tp:taxon-name><tp:taxon-name-part taxon-name-part-type="family">Euphorbiaceae</tp:taxon-name-part></tp:taxon-name>); <named-content xmlns:xlink="http://www.w3.org/1999/xlink" content-type="dwc:institutional_code" xlink:title="Pontificia Universidad Javeriana" xlink:href="http://grbio.org/institution/pontificia-universidad-javeriana" xlink:type="simple">MPUJ_ENT</named-content>. <bold>Suba</bold>: • 9 ♂, 6 ♀; Parque Canal Molinos; <named-content xmlns:xlink="http://www.w3.org/1999/xlink" content-type="dwc:verbatimCoordinates" xlink:type="simple"><named-content content-type="geo-json" specific-use="{&#34;type&#34;:&#34;Point&#34;,&#34;coordinates&#34;:[-74.063700,4.697600]}" id="NCID0EQZBK" xlink:type="simple">4.6976, –74.0637</named-content></named-content>; 2575 m; 10.vii.2017; J. Duran leg.; <italic><tp:taxon-name><tp:taxon-name-part taxon-name-part-type="genus" reg="Cedrela">Cedrela</tp:taxon-name-part><tp:taxon-name-part taxon-name-part-type="species" reg="montana">montana</tp:taxon-name-part></tp:taxon-name></italic> (<tp:taxon-name><tp:taxon-name-part taxon-name-part-type="family">Meliaceae</tp:taxon-name-part></tp:taxon-name>); <named-content xmlns:xlink="http://www.w3.org/1999/xlink" content-type="dwc:institutional_code" xlink:title="Pontificia Universidad Javeriana" xlink:href="http://grbio.org/institution/pontificia-universidad-javeriana" xlink:type="simple">MPUJ_ENT</named-content> • 1 ♂, 1 ♀; same but 03.x.2017; <named-content xmlns:xlink="http://www.w3.org/1999/xlink" content-type="dwc:institutional_code" xlink:title="Pontificia Universidad Javeriana" xlink:href="http://grbio.org/institution/pontificia-universidad-javeriana" xlink:type="simple">MPUJ_ENT</named-content>. <bold>Usaquén</bold>: • 1 ♀; Parque Cabañas del Norte; <named-content xmlns:xlink="http://www.w3.org/1999/xlink" content-type="dwc:verbatimCoordinates" xlink:type="simple"><named-content content-type="geo-json" specific-use="{&#34;type&#34;:&#34;Point&#34;,&#34;coordinates&#34;:[-74.031500,4.735800]}" id="NCID0ES1BK" xlink:type="simple">4.7358, –74.0315</named-content></named-content>; 2578 m; 16.iii.2018; V. Ocampo leg.; <italic><tp:taxon-name><tp:taxon-name-part taxon-name-part-type="genus" reg="Lafoensia">Lafoensia</tp:taxon-name-part><tp:taxon-name-part taxon-name-part-type="species" reg="acuminata">acuminata</tp:taxon-name-part></tp:taxon-name></italic> (<tp:taxon-name><tp:taxon-name-part taxon-name-part-type="family">Lythraceae</tp:taxon-name-part></tp:taxon-name>); <named-content xmlns:xlink="http://www.w3.org/1999/xlink" content-type="dwc:institutional_code" xlink:title="Pontificia Universidad Javeriana" xlink:href="http://grbio.org/institution/pontificia-universidad-javeriana" xlink:type="simple">MPUJ_ENT</named-content>.</p></tp:treatment-sec><tp:treatment-sec sec-type="redescription" id="SECID0EL2BK"><title>Redescription.</title><p><bold><italic>Colouration</italic>.</bold> Male (Fig. <xref ref-type="fig" rid="F3">3A</xref>) dark yellow with dark brown markings. Vertex with pale brown longitudinal stripe along lateral and anterior margins on either side; discal foveae with dark brown spot; margin of toruli brown. Genal processes and clypeus whitish. Antennal segments 1 and 2 yellow, segment 3 yellow basally, gradually darkening to dark brown apex, segments 4–10 dark brown. Pronotum whitish with lateral sutures brown. Mesopraescutum pale yellow along posterior margins. Mesoscutum with two dark yellow longitudinal stripes on either side, the outer one black posteriorly. Mesoscutellum and metascutellum whitish. Metapostnotum with dark brown spots medially and laterally. Pleura whitish, propleurites black dorsally. Mesosternum brown. Forewing colourless, with black spot at base of C+Sc and basally on anal cell; veins and pterostigma brown. Fore and mid legs with femur dark yellow, tibia and tarsi brown; hind leg with femur dark brown, tibia and tarsi pale yellow. Abdomen brown with yellow spot medially, narrowing to apex; intersegmental membrane straw-coloured. Terminalia dark brown, parameres black, subgenital plate pale yellow dorsally.—Female (Fig. <xref ref-type="fig" rid="F3">3B</xref>) yellow with only a few black markings. Discal foveae dark yellow. Pronotum with lateral indentations dark yellow. Meso- and metanotum as in male but markings dark yellow, with outermost stripes on mesoscutum black posteriorly. Forewing as in male but pterostigma colourless. Pleura as in male. Fore and mid legs with femora pale yellow, tibiae dark yellow, and tarsi brown, hind leg pale yellow. Terminalia yellow, apex of proctiger black.</p><fig id="F3" position="float" orientation="portrait"><object-id xmlns:xlink="http://www.w3.org/1999/xlink" content-type="doi" xlink:type="simple">10.3897/zookeys.1209.117368.figure3</object-id><object-id xmlns:xlink="http://www.w3.org/1999/xlink" content-type="zenodo_dep_id" xlink:type="simple">13291792</object-id><object-id xmlns:xlink="http://www.w3.org/1999/xlink" content-type="arpha" xlink:type="simple">D9319741-74F6-5024-90ED-703985A956EC</object-id><label>Figure 3.</label><caption><p><bold>A–G</bold><italic><tp:taxon-name><tp:taxon-name-part taxon-name-part-type="genus" reg="Mastigimas">Mastigimas</tp:taxon-name-part><tp:taxon-name-part taxon-name-part-type="species" reg="colombianus">colombianus</tp:taxon-name-part></tp:taxon-name></italic> Burckhardt, Queiroz &amp; Drohojowska, 2013 <bold>H–N</bold><italic><tp:taxon-name><tp:taxon-name-part taxon-name-part-type="genus" reg="Mastigimas">Mastigimas</tp:taxon-name-part><tp:taxon-name-part taxon-name-part-type="species" reg="longicaudatus">longicaudatus</tp:taxon-name-part></tp:taxon-name></italic> Rendón-Mera, Burckhardt &amp; Vargas-Fonseca, sp. nov. <bold>A, I</bold> male, dorsal view <bold>B, J</bold> female, dorsal view <bold>C, K</bold> paramere, outer surface, lateral view <bold>D, L</bold> paramere, inner surface, lateral view <bold>E, M</bold> distal segment of aedeagus, lateral view <bold>F, N</bold> female terminalia, lateral view <bold>G, H</bold> forewing.</p></caption><graphic xmlns:xlink="http://www.w3.org/1999/xlink" xlink:href="zookeys-1209-199_article-117368__-g003.jpg" position="float" orientation="portrait" xlink:type="simple" id="oo_1110595.jpg"><uri content-type="original_file" xlink:type="simple">https://binary.pensoft.net/fig/1110595</uri></graphic></fig><p><bold><italic>Structure</italic>.</bold> Antenna 4.0–4.1× as long as head width; segment 3 1.3–1.4× as long as segment 4. Forewing (Fig. <xref ref-type="fig" rid="F3">3G</xref>) 4.5–5.3× as long as head width, and 2.6× as long as wide, pterostigma long and narrow, ratio a/b 0.9–1.0, cell cu<sub>1</sub> long and flat, length/height ratio 3.3.</p><p><bold><italic>Terminalia</italic>.</bold> Male. Paramere (Fig. <xref ref-type="fig" rid="F3">3C, D</xref>) bifid, clavate, outer lobe rounded anteriorly and angular posteriorly. Apical dilatation of aedeagus with small blunt apico-ventral hook (Fig. <xref ref-type="fig" rid="F3">3E</xref>), 1.2× as long as paramere.—Female (Fig. <xref ref-type="fig" rid="F3">3F</xref>). Terminalia short and cuneate, dorsal outline of proctiger slightly concave; proctiger as long as head width, and 2.4× as long as subgenital plate.</p><p><bold><italic>Measurements</italic></bold> (in mm). <abbrev xmlns:xlink="http://www.w3.org/1999/xlink" xlink:title="Body length" id="ABBRID0E15BK" xlink:type="simple">BL</abbrev> 2 ♂ 3.6–5.0 (4.36±0.74), 2 ♀ 5.3–5.4 (5.31±0.08); <abbrev xmlns:xlink="http://www.w3.org/1999/xlink" xlink:title="Head width" id="ABBRID0E55BK" xlink:type="simple">HW</abbrev> ♂ 0.85, ♀ 0.82; <abbrev xmlns:xlink="http://www.w3.org/1999/xlink" xlink:title="Antenna length" id="ABBRID0EC6BK" xlink:type="simple">AL</abbrev> ♂ 3.44, ♀ 3.39; <abbrev xmlns:xlink="http://www.w3.org/1999/xlink" xlink:title="Forewing length" id="ABBRID0EG6BK" xlink:type="simple">FL</abbrev> ♂ 3.8, ♀ 4.36; <abbrev xmlns:xlink="http://www.w3.org/1999/xlink" xlink:title="Forewing width" id="ABBRID0EK6BK" xlink:type="simple">FW</abbrev> ♂ 1.47, ♀ 1.67; <abbrev xmlns:xlink="http://www.w3.org/1999/xlink" xlink:title="Paramere length" id="ABBRID0EO6BK" xlink:type="simple">PL</abbrev> ♂ 0.24; <abbrev xmlns:xlink="http://www.w3.org/1999/xlink" xlink:title="Distal segment of aedeagus length" id="ABBRID0ES6BK" xlink:type="simple">DL</abbrev> ♂ 0.28; <abbrev xmlns:xlink="http://www.w3.org/1999/xlink" xlink:title="Female proctiger length" id="ABBRID0EW6BK" xlink:type="simple">FP</abbrev> ♀ 0.8; FS ♀ 0.34.</p></tp:treatment-sec><tp:treatment-sec sec-type="distribution" id="SECID0E16BK"><title>Distribution.</title><p>Colombia: Bogotá (<xref ref-type="bibr" rid="B19">Burckhardt et al. 2013</xref>).</p></tp:treatment-sec><tp:treatment-sec sec-type="host" id="SECID0EEACK"><title>Host plant.</title><p>Most adults (types and material at hand) were collected on <italic><tp:taxon-name><tp:taxon-name-part taxon-name-part-type="genus" reg="Cedrela">Cedrela</tp:taxon-name-part><tp:taxon-name-part taxon-name-part-type="species" reg="montana">montana</tp:taxon-name-part></tp:taxon-name></italic> Turcz. (<tp:taxon-name><tp:taxon-name-part taxon-name-part-type="family">Meliaceae</tp:taxon-name-part></tp:taxon-name>). <italic><tp:taxon-name><tp:taxon-name-part taxon-name-part-type="genus" reg="Mastigimas">Mastigimas</tp:taxon-name-part></tp:taxon-name></italic> species develop, as far as known, on <italic><tp:taxon-name><tp:taxon-name-part taxon-name-part-type="genus" reg="Cedrela">Cedrela</tp:taxon-name-part></tp:taxon-name></italic>, suggesting that <italic><tp:taxon-name><tp:taxon-name-part taxon-name-part-type="genus" reg="Cedrela">C.</tp:taxon-name-part><tp:taxon-name-part taxon-name-part-type="species" reg="montana">montana</tp:taxon-name-part></tp:taxon-name></italic> is a host.</p></tp:treatment-sec><tp:treatment-sec sec-type="comments" id="SECID0ETBCK"><title>Comments.</title><p><italic><tp:taxon-name><tp:taxon-name-part taxon-name-part-type="genus" reg="Mastigimas">Mastigimas</tp:taxon-name-part><tp:taxon-name-part taxon-name-part-type="species" reg="colombianus">colombianus</tp:taxon-name-part></tp:taxon-name></italic> was described from two males and two females collected in Bogotá (<xref ref-type="bibr" rid="B19">Burckhardt et al. 2013</xref>). As more material is available from this study, a redescription of the species is provided here. The females in the material at hand fit the original description perfectly but the male paramere is slightly variable with respect to the shape of the outer lobe. As in the two type specimens, the paramere in the material at hand is strongly sclerotised which seems characteristic for the species.</p></tp:treatment-sec><ref-list><ref id="B19"><mixed-citation xmlns:xlink="http://www.w3.org/1999/xlink" xlink:type="simple"><person-group><name name-style="western"><surname>Burckhardt</surname><given-names>D</given-names></name><name name-style="western"><surname>Queiroz</surname><given-names>DL</given-names></name><name name-style="western"><surname>Drohojowska</surname><given-names>J</given-names></name></person-group> (<year>2013</year>) <article-title>Revision of the neotropical jumping plant-louse genus <italic><tp:taxon-name><tp:taxon-name-part taxon-name-part-type="genus">Mastigimas</tp:taxon-name-part></tp:taxon-name></italic> (<tp:taxon-name><tp:taxon-name-part taxon-name-part-type="order">Hemiptera</tp:taxon-name-part></tp:taxon-name>, <tp:taxon-name><tp:taxon-name-part taxon-name-part-type="superfamily">Psylloidea</tp:taxon-name-part></tp:taxon-name>) attacking <italic><tp:taxon-name><tp:taxon-name-part taxon-name-part-type="genus">Cedrela</tp:taxon-name-part></tp:taxon-name></italic> and <italic><tp:taxon-name><tp:taxon-name-part taxon-name-part-type="genus">Toona</tp:taxon-name-part></tp:taxon-name></italic> species (<tp:taxon-name><tp:taxon-name-part taxon-name-part-type="family">Meliaceae</tp:taxon-name-part></tp:taxon-name>).</article-title><source>Zootaxa</source><volume>3745</volume>(<issue>1</issue>): <fpage>1</fpage>–<lpage>18</lpage>. <ext-link xlink:href="10.11646/zootaxa.3745.1.1" ext-link-type="doi" xlink:type="simple">https://doi.org/10.11646/zootaxa.3745.1.1</ext-link></mixed-citation></ref></ref-list></tp:taxon-treatment>
