# Supplementary material for: ﻿The jumping plant-lice (Hemiptera, Psylloidea) in Urban Green Spaces of Bogotá (Colombia), with descriptions of two new species and redescription of Mastigimascolombianus Burckhardt, Queiroz and Drohojowska
Source: Zookeys. 2024 Aug 8;1209:199–230. doi: 10.3897/zookeys.1209.117368 (PMC11336380; doi:10.3897/zookeys.1209.117368)
Supplement: XML Treatment for Mastigimas longicaudatus [file zookeys.1209.117368-treatment9.xml]

<!DOCTYPE tp:taxon-treatment
  PUBLIC "-//TaxonX//DTD Taxonomic Treatment Publishing DTD v0 20100105//EN" "tax-treatment-NSO.dtd">
<tp:taxon-treatment xmlns:tp="http://www.plazi.org/taxpub"><tp:treatment-meta><kwd-group><label>Taxon classification</label><kwd>
                <named-content content-type="kingdom">Animalia</named-content>
              </kwd><kwd>
                <named-content content-type="order">Hemiptera</named-content>
              </kwd><kwd>
                <named-content content-type="family">Mastigimatidae</named-content>
              </kwd></kwd-group><mixed-citation publication-type="journal"><person-group><name><surname>Rendón-Mera</surname><given-names>Diana Isabel</given-names></name><name><surname>Burckhardt</surname><given-names>Daniel</given-names></name><name><surname>Durán</surname><given-names>Juliana</given-names></name><name><surname>Ocampo</surname><given-names>Valentina</given-names></name><name><surname>Vargas-Fonseca</surname><given-names>Sergio Andrés</given-names></name></person-group><article-title>﻿The jumping plant-lice (<tp:taxon-name><tp:taxon-name-part taxon-name-part-type="order">Hemiptera</tp:taxon-name-part></tp:taxon-name>, <tp:taxon-name><tp:taxon-name-part taxon-name-part-type="superfamily">Psylloidea</tp:taxon-name-part></tp:taxon-name>) in Urban Green Spaces of Bogotá (Colombia), with descriptions of two new species and redescription of <italic><tp:taxon-name><tp:taxon-name-part taxon-name-part-type="genus" reg="Mastigimas">Mastigimas</tp:taxon-name-part><tp:taxon-name-part taxon-name-part-type="species" reg="colombianus">colombianus</tp:taxon-name-part></tp:taxon-name></italic> Burckhardt, Queiroz and Drohojowska</article-title><source>Zookeys</source><day>08</day><month>08</month><year>2024</year><volume>1209</volume><fpage>199</fpage><lpage>230</lpage><pub-id pub-id-type="doi">10.3897/zookeys.1209.117368</pub-id></mixed-citation></tp:treatment-meta><tp:nomenclature><label>﻿*</label><tp:taxon-name>
              <object-id xmlns:xlink="http://www.w3.org/1999/xlink" content-type="arpha" xlink:type="simple">28962111-4B8A-5089-94C4-BD2D3474B4B6</object-id>
              <tp:taxon-name-part taxon-name-part-type="genus" reg="Mastigimas">Mastigimas</tp:taxon-name-part>
              <tp:taxon-name-part taxon-name-part-type="species" reg="longicaudatus">longicaudatus</tp:taxon-name-part>
              <object-id xmlns:xlink="http://www.w3.org/1999/xlink" content-type="zoobank" xlink:type="simple">https://zoobank.org/7AED528B-ED19-4544-96D1-15488A4D5A2F</object-id>
            </tp:taxon-name><tp:taxon-authority>Rendón-Mera, Burckhardt &amp; Vargas-Fonseca</tp:taxon-authority><tp:taxon-status xmlns:xlink="http://www.w3.org/1999/xlink" xlink:type="simple">sp. nov.</tp:taxon-status><xref ref-type="fig" rid="F3">Fig. 3H–N</xref></tp:nomenclature><tp:treatment-sec sec-type="type locality" id="SECID0EWDCK"><title>Type locality.</title><p>Colombia, Bogotá: Suba, Parque Canal Molinos, <named-content xmlns:xlink="http://www.w3.org/1999/xlink" content-type="dwc:verbatimCoordinates" xlink:type="simple"><named-content content-type="geo-json" specific-use="{&#34;type&#34;:&#34;Point&#34;,&#34;coordinates&#34;:[-74.063694,4.697639]}" id="NCID0E6DCK" xlink:type="simple">4.6976389, –74.063694</named-content></named-content>, 2575 m.</p></tp:treatment-sec><tp:treatment-sec sec-type="type material" id="SECID0EEECK"><title>Type material.</title><p><bold><italic>Holotype</italic></bold>: Colombia • ♂, pinned; Bogotá, Suba, Parque Canal Molinos; <named-content xmlns:xlink="http://www.w3.org/1999/xlink" content-type="dwc:verbatimCoordinates" xlink:type="simple"><named-content content-type="geo-json" specific-use="{&#34;type&#34;:&#34;Point&#34;,&#34;coordinates&#34;:[-74.063694,4.697639]}" id="NCID0ESECK" xlink:type="simple">4.6976389, –74.063694</named-content></named-content>; 2575 m; 03.x.2017; J. Duran leg; on <italic><tp:taxon-name><tp:taxon-name-part taxon-name-part-type="genus" reg="Cedrela">Cedrela</tp:taxon-name-part><tp:taxon-name-part taxon-name-part-type="species" reg="montana">montana</tp:taxon-name-part></tp:taxon-name></italic> (<tp:taxon-name><tp:taxon-name-part taxon-name-part-type="family">Meliaceae</tp:taxon-name-part></tp:taxon-name>); MPUJ_ENT0074272. <bold><italic>Paratypes</italic>: Chapinero</bold>: • 6 ♂, 7 ♀; Parque El Virrey; <named-content xmlns:xlink="http://www.w3.org/1999/xlink" content-type="dwc:verbatimCoordinates" xlink:type="simple"><named-content content-type="geo-json" specific-use="{&#34;type&#34;:&#34;Point&#34;,&#34;coordinates&#34;:[-74.053300,4.672800]}" id="NCID0EOFCK" xlink:type="simple">4.6728, –74.0533</named-content></named-content>; 2581 m; 28.iii.2017; J. Duran leg.; <italic><tp:taxon-name><tp:taxon-name-part taxon-name-part-type="genus" reg="Cedrela">Cedrela</tp:taxon-name-part><tp:taxon-name-part taxon-name-part-type="species" reg="montana">montana</tp:taxon-name-part></tp:taxon-name></italic> (<tp:taxon-name><tp:taxon-name-part taxon-name-part-type="family">Meliaceae</tp:taxon-name-part></tp:taxon-name>); <named-content xmlns:xlink="http://www.w3.org/1999/xlink" content-type="dwc:institutional_code" xlink:title="Pontificia Universidad Javeriana" xlink:href="http://grbio.org/institution/pontificia-universidad-javeriana" xlink:type="simple">MPUJ_ENT</named-content>. <bold>Santa Fe</bold>: • 2 ♀; Parque Tercer Milenio; <named-content xmlns:xlink="http://www.w3.org/1999/xlink" content-type="dwc:verbatimCoordinates" xlink:type="simple"><named-content content-type="geo-json" specific-use="{&#34;type&#34;:&#34;Point&#34;,&#34;coordinates&#34;:[-74.083500,4.597400]}" id="NCID0EMGCK" xlink:type="simple">4.5974, –74.0835</named-content></named-content>; 2605 m; 23.iii.2017; J. Duran leg.; <italic><tp:taxon-name><tp:taxon-name-part taxon-name-part-type="genus" reg="Sambucus">Sambucus</tp:taxon-name-part><tp:taxon-name-part taxon-name-part-type="species" reg="nigra">nigra</tp:taxon-name-part></tp:taxon-name></italic> (<tp:taxon-name><tp:taxon-name-part taxon-name-part-type="family">Viburnaceae</tp:taxon-name-part></tp:taxon-name>); <named-content xmlns:xlink="http://www.w3.org/1999/xlink" content-type="dwc:institutional_code" xlink:title="Pontificia Universidad Javeriana" xlink:href="http://grbio.org/institution/pontificia-universidad-javeriana" xlink:type="simple">MPUJ_ENT</named-content>. <bold>Suba</bold>: • 8 ♂, 3 ♀; Parque Canal Molinos; <named-content xmlns:xlink="http://www.w3.org/1999/xlink" content-type="dwc:verbatimCoordinates" xlink:type="simple"><named-content content-type="geo-json" specific-use="{&#34;type&#34;:&#34;Point&#34;,&#34;coordinates&#34;:[-74.063700,4.697600]}" id="NCID0EKHCK" xlink:type="simple">4.6976, –74.0637</named-content></named-content>; 2575 m; 10.vii.2017; J. Duran leg.; <italic><tp:taxon-name><tp:taxon-name-part taxon-name-part-type="genus" reg="Cedrela">Cedrela</tp:taxon-name-part><tp:taxon-name-part taxon-name-part-type="species" reg="montana">montana</tp:taxon-name-part></tp:taxon-name></italic> (<tp:taxon-name><tp:taxon-name-part taxon-name-part-type="family">Meliaceae</tp:taxon-name-part></tp:taxon-name>); <named-content xmlns:xlink="http://www.w3.org/1999/xlink" content-type="dwc:institutional_code" xlink:title="Pontificia Universidad Javeriana" xlink:href="http://grbio.org/institution/pontificia-universidad-javeriana" xlink:type="simple">MPUJ_ENT</named-content> • 11 ♂, 13 ♀; same data as for holotype • 1 ♂, 1 ♀; same data as for holotype but <named-content xmlns:xlink="http://www.w3.org/1999/xlink" content-type="dwc:institutional_code" xlink:title="Naturhistorisches Museum, Basel" xlink:href="http://grbio.org/institution/naturhistorisches-museum-basel" xlink:type="simple">NHMB</named-content> • 1 ♂, 1 ♀; same data as for holotype but slide mounted; <named-content xmlns:xlink="http://www.w3.org/1999/xlink" content-type="dwc:institutional_code" xlink:title="Naturhistorisches Museum, Basel" xlink:href="http://grbio.org/institution/naturhistorisches-museum-basel" xlink:type="simple">NHMB</named-content>. <bold>Usaquén</bold>: • 1 ♀; Parque Cabañas del Norte; <named-content xmlns:xlink="http://www.w3.org/1999/xlink" content-type="dwc:verbatimCoordinates" xlink:type="simple"><named-content content-type="geo-json" specific-use="{&#34;type&#34;:&#34;Point&#34;,&#34;coordinates&#34;:[-74.031700,4.736300]}" id="NCID0EQICK" xlink:type="simple">4.7363, –74.0317</named-content></named-content>; 2575 m; 16.iii.2018; V. Ocampo leg.; <italic><tp:taxon-name><tp:taxon-name-part taxon-name-part-type="genus" reg="Pittosporum">Pittosporum</tp:taxon-name-part><tp:taxon-name-part taxon-name-part-type="species" reg="undulatum">undulatum</tp:taxon-name-part></tp:taxon-name></italic> (<tp:taxon-name><tp:taxon-name-part taxon-name-part-type="family">Pittosporaceae</tp:taxon-name-part></tp:taxon-name>); <named-content xmlns:xlink="http://www.w3.org/1999/xlink" content-type="dwc:institutional_code" xlink:title="Pontificia Universidad Javeriana" xlink:href="http://grbio.org/institution/pontificia-universidad-javeriana" xlink:type="simple">MPUJ_ENT</named-content> • 1 ♂; Parque Ginebra-Bella Suiza; <named-content xmlns:xlink="http://www.w3.org/1999/xlink" content-type="dwc:verbatimCoordinates" xlink:type="simple"><named-content content-type="geo-json" specific-use="{&#34;type&#34;:&#34;Point&#34;,&#34;coordinates&#34;:[-74.030400,4.706100]}" id="NCID0EMJCK" xlink:type="simple">4.7061, –74.0304</named-content></named-content>; 2596 m; 06.iv.2018; V. Ocampo leg.; <italic><tp:taxon-name><tp:taxon-name-part taxon-name-part-type="genus" reg="Liquidambar">Liquidambar</tp:taxon-name-part><tp:taxon-name-part taxon-name-part-type="species" reg="styraciflua">styraciflua</tp:taxon-name-part></tp:taxon-name></italic> (<tp:taxon-name><tp:taxon-name-part taxon-name-part-type="family">Altingiaceae</tp:taxon-name-part></tp:taxon-name>); <named-content xmlns:xlink="http://www.w3.org/1999/xlink" content-type="dwc:institutional_code" xlink:title="Pontificia Universidad Javeriana" xlink:href="http://grbio.org/institution/pontificia-universidad-javeriana" xlink:type="simple">MPUJ_ENT</named-content> • 2 ♂; same but <named-content xmlns:xlink="http://www.w3.org/1999/xlink" content-type="dwc:verbatimCoordinates" xlink:type="simple"><named-content content-type="geo-json" specific-use="{&#34;type&#34;:&#34;Point&#34;,&#34;coordinates&#34;:[-74.030500,4.706200]}" id="NCID0EIKCK" xlink:type="simple">4.7062, –74.0305</named-content></named-content>; <italic><tp:taxon-name><tp:taxon-name-part taxon-name-part-type="genus" reg="Schinus">Schinus</tp:taxon-name-part><tp:taxon-name-part taxon-name-part-type="species" reg="areira">areira</tp:taxon-name-part></tp:taxon-name></italic> (<tp:taxon-name><tp:taxon-name-part taxon-name-part-type="family">Anacardiaceae</tp:taxon-name-part></tp:taxon-name>); <named-content xmlns:xlink="http://www.w3.org/1999/xlink" content-type="dwc:institutional_code" xlink:title="Pontificia Universidad Javeriana" xlink:href="http://grbio.org/institution/pontificia-universidad-javeriana" xlink:type="simple">MPUJ_ENT</named-content>.</p></tp:treatment-sec><tp:treatment-sec sec-type="diagnosis" id="SECID0EBLCK"><title>Diagnosis.</title><p>Forewing (Fig. <xref ref-type="fig" rid="F3">3H</xref>) with pterostigma long and narrow, ratio a/b 1.2 Antennal segment 3 approx. as long as segment 4. Paramere (Fig. <xref ref-type="fig" rid="F3">3K, L</xref>) bifid, irregularly triangular, strongly widening to apex. Aedeagal head lacking apico-ventral hook. Female terminalia (Fig. <xref ref-type="fig" rid="F3">3N</xref>) elongate, falcate; proctiger 1.0–1.2× as long as head width.</p></tp:treatment-sec><tp:treatment-sec sec-type="description" id="SECID0ETLCK"><title>Description.</title><p><bold><italic>Colouration</italic>.</bold> Male (Fig. <xref ref-type="fig" rid="F3">3I</xref>) dark brown. Head pale yellow; vertex with pale brown longitudinal stripe along lateral and anterior margins on either side; discal foveae with dark brown spot, sometimes much expanded; margin of toruli brown. Genal processes and clypeus whitish. Antennae yellowish brown. Pronotum whitish with lateral quarter dark brown. Mesopraescutum with dark brown polygon-shaped spot anteriorly. Mesoscutum with two dark brown longitudinal stripes on either side. Mesoscutellum and metascutellum whitish. Metapostnotum dark brown. Pleura whitish, with dark brown markings dorsally. Mesosternum dark brown. Forewing colourless, with brown spot at base of C+Sc and base of anal cell; veins yellow; pterostigma dark brown or yellowish brown. Fore and mid legs brown and yellowish brown, metafemur and base of metatibia dark brown, rest of hind leg pale yellow. Abdomen dark brown; intersegmental membrane straw-coloured. Terminalia dark brown, parameres sometimes dark yellow.—Female (Fig. <xref ref-type="fig" rid="F3">3J</xref>) yellow. Discal foveae dark brown; margin of toruli brown. Pronotum with lateral indentations brown. Tergum as in male but markings dark yellow on mesopraescutum and brownish on mesoscutum, with outermost stripe dark brown posteriorly. Forewing as in male but pterostigma colourless. Pleura and legs as in male. Abdominal sclerites usually brown laterally. Terminalia yellow, brown apically, proctiger sometimes completely brown.</p><p><bold><italic>Structure</italic>.</bold> Conforms to the generic description of <xref ref-type="bibr" rid="B13">Brown and Hodkinson (1988)</xref>. Antenna 4.3–4.5× as long as head width; segment 3 1.1–1.3× as long as segment 4. Forewing (Fig. <xref ref-type="fig" rid="F3">3H</xref>) 4.8–5.2× as long as head width, and 2.6–2.7× as long as wide, pterostigma long and narrow, ratio a/b 1.1–1.2, cell cu<sub>1</sub> long and flat, length/height ratio 3.5–3.8.</p><p><bold><italic>Terminalia</italic>.</bold> Paramere (Fig. <xref ref-type="fig" rid="F3">3K, L</xref>), bifid, in lateral view irregularly triangular, strongly widening to apex. Apical dilatation of aedeagus lenticular (Fig. <xref ref-type="fig" rid="F3">3M</xref>), 1.5× as long as paramere.—Female terminalia (Fig. <xref ref-type="fig" rid="F3">3N</xref>) elongate, falcate; proctiger 1.5× as long as head width, and 1.9× as long as subgenital plate.</p><p><bold><italic>Measurements</italic></bold> (in mm). <abbrev xmlns:xlink="http://www.w3.org/1999/xlink" xlink:title="Body length" id="ABBRID0ERNCK" xlink:type="simple">BL</abbrev> ♂ 4.8, 2 ♀ 5.8–5.9 (5.85±0.1); <abbrev xmlns:xlink="http://www.w3.org/1999/xlink" xlink:title="Head width" id="ABBRID0EVNCK" xlink:type="simple">HW</abbrev> ♂ 0.88, ♀ 0.92; <abbrev xmlns:xlink="http://www.w3.org/1999/xlink" xlink:title="Antenna length" id="ABBRID0EZNCK" xlink:type="simple">AL</abbrev> ♂ 3.95, ♀ 3.93; <abbrev xmlns:xlink="http://www.w3.org/1999/xlink" xlink:title="Forewing length" id="ABBRID0E4NCK" xlink:type="simple">FL</abbrev> ♂ 4.23, ♀ 4.78; <abbrev xmlns:xlink="http://www.w3.org/1999/xlink" xlink:title="Forewing width" id="ABBRID0EBOCK" xlink:type="simple">FW</abbrev> ♂ 1.57, ♀ 1.85; <abbrev xmlns:xlink="http://www.w3.org/1999/xlink" xlink:title="Paramere length" id="ABBRID0EFOCK" xlink:type="simple">PL</abbrev> ♂ 0.24; <abbrev xmlns:xlink="http://www.w3.org/1999/xlink" xlink:title="Distal segment of aedeagus length" id="ABBRID0EJOCK" xlink:type="simple">DL</abbrev> ♂ 0.36; <abbrev xmlns:xlink="http://www.w3.org/1999/xlink" xlink:title="Female proctiger length" id="ABBRID0ENOCK" xlink:type="simple">FP</abbrev> ♀ 1.26; FS ♀ 0.65.</p></tp:treatment-sec><tp:treatment-sec sec-type="etymology" id="SECID0EROCK"><title>Etymology.</title><p>From Latin <italic>longus</italic> = long, and <italic>caudatus</italic> = bearing a tail, referring to the long female terminalia. Adjective.</p></tp:treatment-sec><tp:treatment-sec sec-type="distribution" id="SECID0E2OCK"><title>Distribution.</title><p>Colombia: Bogotá.</p></tp:treatment-sec><tp:treatment-sec sec-type="host" id="SECID0EAPCK"><title>Host plant.</title><p>Most of the examined adults were collected on <italic><tp:taxon-name><tp:taxon-name-part taxon-name-part-type="genus" reg="Cedrela">Cedrela</tp:taxon-name-part><tp:taxon-name-part taxon-name-part-type="species" reg="montana">montana</tp:taxon-name-part></tp:taxon-name></italic> Turcz. (<tp:taxon-name><tp:taxon-name-part taxon-name-part-type="family">Meliaceae</tp:taxon-name-part></tp:taxon-name>). <italic><tp:taxon-name><tp:taxon-name-part taxon-name-part-type="genus" reg="Mastigimas">Mastigimas</tp:taxon-name-part></tp:taxon-name></italic> species develop, as far as known, on <italic><tp:taxon-name><tp:taxon-name-part taxon-name-part-type="genus" reg="Cedrela">Cedrela</tp:taxon-name-part></tp:taxon-name></italic>, suggesting that <italic><tp:taxon-name><tp:taxon-name-part taxon-name-part-type="genus" reg="Cedrela">C.</tp:taxon-name-part><tp:taxon-name-part taxon-name-part-type="species" reg="montana">montana</tp:taxon-name-part></tp:taxon-name></italic> is a host.</p></tp:treatment-sec><tp:treatment-sec sec-type="comments" id="SECID0EPQCK"><title>Comments.</title><p><italic><tp:taxon-name><tp:taxon-name-part taxon-name-part-type="genus" reg="Mastigimas">Mastigimas</tp:taxon-name-part><tp:taxon-name-part taxon-name-part-type="species" reg="longicaudatus">longicaudatus</tp:taxon-name-part></tp:taxon-name></italic> Rendón-Mera, Burckhardt &amp; Vargas-Fonseca, sp. nov. resembles <italic><tp:taxon-name><tp:taxon-name-part taxon-name-part-type="genus" reg="Mastigimas">M.</tp:taxon-name-part><tp:taxon-name-part taxon-name-part-type="species" reg="anjosi">anjosi</tp:taxon-name-part></tp:taxon-name></italic><xref ref-type="bibr" rid="B18">Burckhardt et al., 2011</xref> (known from Brazil, Trinidad, and Venezuela) in the irregularly triangular paramere and the elongate, falcate female terminalia; it differs in the antennal segment 3 approx. as long as segment 4 (instead of twice as long), and the aedeagal head lacking an apico-ventral hook (<xref ref-type="bibr" rid="B18">Burckhardt et al. 2011</xref>, <xref ref-type="bibr" rid="B19">2013</xref>). The falcate female terminalia are shared also with <italic><tp:taxon-name><tp:taxon-name-part taxon-name-part-type="genus" reg="Mastigimas">M.</tp:taxon-name-part><tp:taxon-name-part taxon-name-part-type="species" reg="drepanodis">drepanodis</tp:taxon-name-part></tp:taxon-name></italic> Burckhardt, Queiroz &amp; Drohojowska, 2013 (Brazil) which differs in the slenderer paramere (<xref ref-type="bibr" rid="B19">Burckhardt et al. 2013</xref>). In the key by <xref ref-type="bibr" rid="B19">Burckhardt et al. (2013)</xref>, the new species keys out with <italic><tp:taxon-name><tp:taxon-name-part taxon-name-part-type="genus" reg="Mastigimas">M.</tp:taxon-name-part><tp:taxon-name-part taxon-name-part-type="species" reg="colombianus">colombianus</tp:taxon-name-part></tp:taxon-name></italic> from which it differs in details of the male and female terminalia.</p></tp:treatment-sec><tp:treatment-sec><!--Section generated to contain objects referenced in tp:taxon-treatment.--><fig id="F3" position="float" orientation="portrait"><object-id xmlns:xlink="http://www.w3.org/1999/xlink" content-type="doi" xlink:type="simple">10.3897/zookeys.1209.117368.figure3</object-id><object-id xmlns:xlink="http://www.w3.org/1999/xlink" content-type="zenodo_dep_id" xlink:type="simple">13291792</object-id><object-id xmlns:xlink="http://www.w3.org/1999/xlink" content-type="arpha" xlink:type="simple">D9319741-74F6-5024-90ED-703985A956EC</object-id><label>Figure 3.</label><caption><p><bold>A–G</bold><italic><tp:taxon-name><tp:taxon-name-part taxon-name-part-type="genus" reg="Mastigimas">Mastigimas</tp:taxon-name-part><tp:taxon-name-part taxon-name-part-type="species" reg="colombianus">colombianus</tp:taxon-name-part></tp:taxon-name></italic> Burckhardt, Queiroz &amp; Drohojowska, 2013 <bold>H–N</bold><italic><tp:taxon-name><tp:taxon-name-part taxon-name-part-type="genus" reg="Mastigimas">Mastigimas</tp:taxon-name-part><tp:taxon-name-part taxon-name-part-type="species" reg="longicaudatus">longicaudatus</tp:taxon-name-part></tp:taxon-name></italic> Rendón-Mera, Burckhardt &amp; Vargas-Fonseca, sp. nov. <bold>A, I</bold> male, dorsal view <bold>B, J</bold> female, dorsal view <bold>C, K</bold> paramere, outer surface, lateral view <bold>D, L</bold> paramere, inner surface, lateral view <bold>E, M</bold> distal segment of aedeagus, lateral view <bold>F, N</bold> female terminalia, lateral view <bold>G, H</bold> forewing.</p></caption><graphic xmlns:xlink="http://www.w3.org/1999/xlink" xlink:href="zookeys-1209-199_article-117368__-g003.jpg" position="float" orientation="portrait" xlink:type="simple" id="oo_1110595.jpg"><uri content-type="original_file" xlink:type="simple">https://binary.pensoft.net/fig/1110595</uri></graphic></fig></tp:treatment-sec><ref-list><ref id="B13"><mixed-citation xmlns:xlink="http://www.w3.org/1999/xlink" xlink:type="simple"><person-group><name name-style="western"><surname>Brown</surname><given-names>RG</given-names></name><name name-style="western"><surname>Hodkinson</surname><given-names>ID</given-names></name></person-group> (<year>1988</year>) <source>Taxonomy and ecology of the jumping plant-lice of Panama (<tp:taxon-name><tp:taxon-name-part taxon-name-part-type="suborder">Homoptera</tp:taxon-name-part></tp:taxon-name>: <tp:taxon-name><tp:taxon-name-part taxon-name-part-type="superfamily">Psylloidea</tp:taxon-name-part></tp:taxon-name>). Lyneborg L (Ed.). E. J.</source><publisher-name>Brill/Scandinavian Science Press Ltd.</publisher-name>, <publisher-loc>Leiden</publisher-loc>, <size units="page">304 pp</size>. <ext-link xlink:href="10.1163/9789004631304" ext-link-type="doi" xlink:type="simple">https://doi.org/10.1163/9789004631304</ext-link></mixed-citation></ref><ref id="B18"><mixed-citation xmlns:xlink="http://www.w3.org/1999/xlink" xlink:type="simple"><person-group><name name-style="western"><surname>Burckhardt</surname><given-names>D</given-names></name><name name-style="western"><surname>Queiroz</surname><given-names>DL</given-names></name><name name-style="western"><surname>Queiroz</surname><given-names>EC</given-names></name><name name-style="western"><surname>Andrade</surname><given-names>DP</given-names></name><name name-style="western"><surname>Zanol</surname><given-names>K</given-names></name><name name-style="western"><surname>Rezende</surname><given-names>MQ</given-names></name><name name-style="western"><surname>Kotrba</surname><given-names>M</given-names></name></person-group> (<year>2011</year>) <article-title>The jumping plant-louse <italic><tp:taxon-name><tp:taxon-name-part taxon-name-part-type="genus">Mastigimas</tp:taxon-name-part><tp:taxon-name-part taxon-name-part-type="species">anjosi</tp:taxon-name-part></tp:taxon-name></italic> spec. nov., a new pest of <italic><tp:taxon-name><tp:taxon-name-part taxon-name-part-type="genus">Toona</tp:taxon-name-part><tp:taxon-name-part taxon-name-part-type="species">ciliata</tp:taxon-name-part></tp:taxon-name></italic> (<tp:taxon-name><tp:taxon-name-part taxon-name-part-type="family">Meliaceae</tp:taxon-name-part></tp:taxon-name>) in Brazil.</article-title><source>Spixiana</source><volume>34</volume>: <fpage>109</fpage>–<lpage>120</lpage>.</mixed-citation></ref><ref id="B19"><mixed-citation xmlns:xlink="http://www.w3.org/1999/xlink" xlink:type="simple"><person-group><name name-style="western"><surname>Burckhardt</surname><given-names>D</given-names></name><name name-style="western"><surname>Queiroz</surname><given-names>DL</given-names></name><name name-style="western"><surname>Drohojowska</surname><given-names>J</given-names></name></person-group> (<year>2013</year>) <article-title>Revision of the neotropical jumping plant-louse genus <italic><tp:taxon-name><tp:taxon-name-part taxon-name-part-type="genus">Mastigimas</tp:taxon-name-part></tp:taxon-name></italic> (<tp:taxon-name><tp:taxon-name-part taxon-name-part-type="order">Hemiptera</tp:taxon-name-part></tp:taxon-name>, <tp:taxon-name><tp:taxon-name-part taxon-name-part-type="superfamily">Psylloidea</tp:taxon-name-part></tp:taxon-name>) attacking <italic><tp:taxon-name><tp:taxon-name-part taxon-name-part-type="genus">Cedrela</tp:taxon-name-part></tp:taxon-name></italic> and <italic><tp:taxon-name><tp:taxon-name-part taxon-name-part-type="genus">Toona</tp:taxon-name-part></tp:taxon-name></italic> species (<tp:taxon-name><tp:taxon-name-part taxon-name-part-type="family">Meliaceae</tp:taxon-name-part></tp:taxon-name>).</article-title><source>Zootaxa</source><volume>3745</volume>(<issue>1</issue>): <fpage>1</fpage>–<lpage>18</lpage>. <ext-link xlink:href="10.11646/zootaxa.3745.1.1" ext-link-type="doi" xlink:type="simple">https://doi.org/10.11646/zootaxa.3745.1.1</ext-link></mixed-citation></ref></ref-list></tp:taxon-treatment>
