# Supplementary material for: ﻿The jumping plant-lice (Hemiptera, Psylloidea) in Urban Green Spaces of Bogotá (Colombia), with descriptions of two new species and redescription of Mastigimascolombianus Burckhardt, Queiroz and Drohojowska
Source: Zookeys. 2024 Aug 8;1209:199–230. doi: 10.3897/zookeys.1209.117368 (PMC11336380; doi:10.3897/zookeys.1209.117368)
Supplement: XML Treatment for Acizzia uncatoides [file zookeys.1209.117368-treatment11.xml]

<!DOCTYPE tp:taxon-treatment
  PUBLIC "-//TaxonX//DTD Taxonomic Treatment Publishing DTD v0 20100105//EN" "tax-treatment-NSO.dtd">
<tp:taxon-treatment xmlns:tp="http://www.plazi.org/taxpub"><tp:treatment-meta><kwd-group><label>Taxon classification</label><kwd>
                <named-content content-type="kingdom">Animalia</named-content>
              </kwd><kwd>
                <named-content content-type="order">Hemiptera</named-content>
              </kwd><kwd>
                <named-content content-type="family">Psyllidae</named-content>
              </kwd></kwd-group><mixed-citation publication-type="journal"><person-group><name><surname>Rendón-Mera</surname><given-names>Diana Isabel</given-names></name><name><surname>Burckhardt</surname><given-names>Daniel</given-names></name><name><surname>Durán</surname><given-names>Juliana</given-names></name><name><surname>Ocampo</surname><given-names>Valentina</given-names></name><name><surname>Vargas-Fonseca</surname><given-names>Sergio Andrés</given-names></name></person-group><article-title>﻿The jumping plant-lice (<tp:taxon-name><tp:taxon-name-part taxon-name-part-type="order">Hemiptera</tp:taxon-name-part></tp:taxon-name>, <tp:taxon-name><tp:taxon-name-part taxon-name-part-type="superfamily">Psylloidea</tp:taxon-name-part></tp:taxon-name>) in Urban Green Spaces of Bogotá (Colombia), with descriptions of two new species and redescription of <italic><tp:taxon-name><tp:taxon-name-part taxon-name-part-type="genus" reg="Mastigimas">Mastigimas</tp:taxon-name-part><tp:taxon-name-part taxon-name-part-type="species" reg="colombianus">colombianus</tp:taxon-name-part></tp:taxon-name></italic> Burckhardt, Queiroz and Drohojowska</article-title><source>Zookeys</source><day>08</day><month>08</month><year>2024</year><volume>1209</volume><fpage>199</fpage><lpage>230</lpage><pub-id pub-id-type="doi">10.3897/zookeys.1209.117368</pub-id></mixed-citation></tp:treatment-meta><tp:nomenclature><label>﻿‡</label><tp:taxon-name>
              <object-id xmlns:xlink="http://www.w3.org/1999/xlink" content-type="arpha" xlink:type="simple">94BC505B-D1A6-5B09-9E3C-AE8531FE53AA</object-id>
              <tp:taxon-name-part taxon-name-part-type="genus" reg="Acizzia">Acizzia</tp:taxon-name-part>
              <tp:taxon-name-part taxon-name-part-type="species" reg="uncatoides">uncatoides</tp:taxon-name-part>
            </tp:taxon-name><tp:taxon-authority>(Ferris &amp; Klyver, 1932)</tp:taxon-authority></tp:nomenclature><tp:treatment-sec sec-type="material" id="SECID0EU3CK"><title>Material examined.</title><p><bold>Chapinero</bold>: • 9 ♂, 10 ♀; Parque El Virrey; <named-content xmlns:xlink="http://www.w3.org/1999/xlink" content-type="dwc:verbatimCoordinates" xlink:type="simple"><named-content content-type="geo-json" specific-use="{&#34;type&#34;:&#34;Point&#34;,&#34;coordinates&#34;:[-74.050400,4.671300]}" id="NCID0E63CK" xlink:type="simple">4.6713, –74.0504</named-content></named-content>; 2591 m; 28.iii.2017; J. Duran leg.; <italic><tp:taxon-name><tp:taxon-name-part taxon-name-part-type="genus" reg="Acacia">Acacia</tp:taxon-name-part><tp:taxon-name-part taxon-name-part-type="species" reg="melanoxylon">melanoxylon</tp:taxon-name-part></tp:taxon-name></italic> (<tp:taxon-name><tp:taxon-name-part taxon-name-part-type="family">Fabaceae</tp:taxon-name-part></tp:taxon-name>); <named-content xmlns:xlink="http://www.w3.org/1999/xlink" content-type="dwc:institutional_code" xlink:title="Pontificia Universidad Javeriana" xlink:href="http://grbio.org/institution/pontificia-universidad-javeriana" xlink:type="simple">MPUJ_ENT</named-content> • 18 ♂, 10 ♀; same but <named-content xmlns:xlink="http://www.w3.org/1999/xlink" content-type="dwc:verbatimCoordinates" xlink:type="simple"><named-content content-type="geo-json" specific-use="{&#34;type&#34;:&#34;Point&#34;,&#34;coordinates&#34;:[-74.058100,4.675300]}" id="NCID0E24CK" xlink:type="simple">4.6753, –74.0581</named-content></named-content>; 2579 m; <italic><tp:taxon-name><tp:taxon-name-part taxon-name-part-type="genus" reg="Magnolia">Magnolia</tp:taxon-name-part><tp:taxon-name-part taxon-name-part-type="species" reg="grandiflora">grandiflora</tp:taxon-name-part></tp:taxon-name></italic> (<tp:taxon-name><tp:taxon-name-part taxon-name-part-type="family">Magnoliaceae</tp:taxon-name-part></tp:taxon-name>); <named-content xmlns:xlink="http://www.w3.org/1999/xlink" content-type="dwc:institutional_code" xlink:title="Pontificia Universidad Javeriana" xlink:href="http://grbio.org/institution/pontificia-universidad-javeriana" xlink:type="simple">MPUJ_ENT</named-content> • 1 ♀; same but <named-content xmlns:xlink="http://www.w3.org/1999/xlink" content-type="dwc:verbatimCoordinates" xlink:type="simple"><named-content content-type="geo-json" specific-use="{&#34;type&#34;:&#34;Point&#34;,&#34;coordinates&#34;:[-74.056300,4.673800]}" id="NCID0EX5CK" xlink:type="simple">4.6738, –74.0563</named-content></named-content>; 2581 m; <italic><tp:taxon-name><tp:taxon-name-part taxon-name-part-type="genus" reg="Pittosporum">Pittosporum</tp:taxon-name-part><tp:taxon-name-part taxon-name-part-type="species" reg="undulatum">undulatum</tp:taxon-name-part></tp:taxon-name></italic> (<tp:taxon-name><tp:taxon-name-part taxon-name-part-type="family">Pittosporaceae</tp:taxon-name-part></tp:taxon-name>); <named-content xmlns:xlink="http://www.w3.org/1999/xlink" content-type="dwc:institutional_code" xlink:title="Pontificia Universidad Javeriana" xlink:href="http://grbio.org/institution/pontificia-universidad-javeriana" xlink:type="simple">MPUJ_ENT</named-content> • 1 ♂; Quebrada La Vieja; <named-content xmlns:xlink="http://www.w3.org/1999/xlink" content-type="dwc:verbatimCoordinates" xlink:type="simple"><named-content content-type="geo-json" specific-use="{&#34;type&#34;:&#34;Point&#34;,&#34;coordinates&#34;:[-74.046600,4.649500]}" id="NCID0ET6CK" xlink:type="simple">4.6495, –74.0466</named-content></named-content>; 2764 m; 06.iv.2017; J. Duran leg.; <italic><tp:taxon-name><tp:taxon-name-part taxon-name-part-type="genus" reg="Piper">Piper</tp:taxon-name-part><tp:taxon-name-part taxon-name-part-type="species" reg="bogotense">bogotense</tp:taxon-name-part></tp:taxon-name></italic> (<tp:taxon-name><tp:taxon-name-part taxon-name-part-type="family">Piperaceae</tp:taxon-name-part></tp:taxon-name>); <named-content xmlns:xlink="http://www.w3.org/1999/xlink" content-type="dwc:institutional_code" xlink:title="Pontificia Universidad Javeriana" xlink:href="http://grbio.org/institution/pontificia-universidad-javeriana" xlink:type="simple">MPUJ_ENT</named-content>. <bold>Rafael Uribe Uribe</bold>: • 1 ♂; Parque Palermo Sur; <named-content xmlns:xlink="http://www.w3.org/1999/xlink" content-type="dwc:verbatimCoordinates" xlink:type="simple"><named-content content-type="geo-json" specific-use="{&#34;type&#34;:&#34;Point&#34;,&#34;coordinates&#34;:[-74.108900,4.542000]}" id="NCID0ERADK" xlink:type="simple">4.542, –74.1089</named-content></named-content>; 2692 m; 09.iv.2018; V. Ocampo leg.; <italic><tp:taxon-name><tp:taxon-name-part taxon-name-part-type="genus" reg="Pittosporum">Pittosporum</tp:taxon-name-part><tp:taxon-name-part taxon-name-part-type="species" reg="undulatum">undulatum</tp:taxon-name-part></tp:taxon-name></italic> (<tp:taxon-name><tp:taxon-name-part taxon-name-part-type="family">Pittosporaceae</tp:taxon-name-part></tp:taxon-name>); <named-content xmlns:xlink="http://www.w3.org/1999/xlink" content-type="dwc:institutional_code" xlink:title="Pontificia Universidad Javeriana" xlink:href="http://grbio.org/institution/pontificia-universidad-javeriana" xlink:type="simple">MPUJ_ENT</named-content>. <bold>Santa Fe</bold>: • 9 ♂, 6 ♀; Universidad Distrital; <named-content xmlns:xlink="http://www.w3.org/1999/xlink" content-type="dwc:verbatimCoordinates" xlink:type="simple"><named-content content-type="geo-json" specific-use="{&#34;type&#34;:&#34;Point&#34;,&#34;coordinates&#34;:[-74.065600,4.599100]}" id="NCID0EPBDK" xlink:type="simple">4.5991, –74.0656</named-content></named-content>; 2695 m; 19.ix.2017; J. Duran leg.; <italic><tp:taxon-name><tp:taxon-name-part taxon-name-part-type="genus" reg="Acacia">Acacia</tp:taxon-name-part><tp:taxon-name-part taxon-name-part-type="species" reg="decurrens">decurrens</tp:taxon-name-part></tp:taxon-name></italic> (<tp:taxon-name><tp:taxon-name-part taxon-name-part-type="family">Fabaceae</tp:taxon-name-part></tp:taxon-name>); <named-content xmlns:xlink="http://www.w3.org/1999/xlink" content-type="dwc:institutional_code" xlink:title="Pontificia Universidad Javeriana" xlink:href="http://grbio.org/institution/pontificia-universidad-javeriana" xlink:type="simple">MPUJ_ENT</named-content> • 1 ♂, 1 ♀; same but <named-content xmlns:xlink="http://www.w3.org/1999/xlink" content-type="dwc:verbatimCoordinates" xlink:type="simple"><named-content content-type="geo-json" specific-use="{&#34;type&#34;:&#34;Point&#34;,&#34;coordinates&#34;:[-74.065600,4.598600]}" id="NCID0ELCDK" xlink:type="simple">4.5986, –74.0656</named-content></named-content>; 2702 m; 05.v.2017; <italic><tp:taxon-name><tp:taxon-name-part taxon-name-part-type="genus" reg="Acacia">Acacia</tp:taxon-name-part><tp:taxon-name-part taxon-name-part-type="species" reg="melanoxylon">melanoxylon</tp:taxon-name-part></tp:taxon-name></italic> (<tp:taxon-name><tp:taxon-name-part taxon-name-part-type="family">Fabaceae</tp:taxon-name-part></tp:taxon-name>); <named-content xmlns:xlink="http://www.w3.org/1999/xlink" content-type="dwc:institutional_code" xlink:title="Pontificia Universidad Javeriana" xlink:href="http://grbio.org/institution/pontificia-universidad-javeriana" xlink:type="simple">MPUJ_ENT</named-content> • 71 ♂, 52 ♀; same but <named-content xmlns:xlink="http://www.w3.org/1999/xlink" content-type="dwc:verbatimCoordinates" xlink:type="simple"><named-content content-type="geo-json" specific-use="{&#34;type&#34;:&#34;Point&#34;,&#34;coordinates&#34;:[-74.066700,4.598700]}" id="NCID0EHDDK" xlink:type="simple">4.5987, –74.0667</named-content></named-content>; 2667 m; 19.ix.2017; <named-content xmlns:xlink="http://www.w3.org/1999/xlink" content-type="dwc:institutional_code" xlink:title="Pontificia Universidad Javeriana" xlink:href="http://grbio.org/institution/pontificia-universidad-javeriana" xlink:type="simple">MPUJ_ENT</named-content> • 1 ♂, 1 ♀; same but <named-content xmlns:xlink="http://www.w3.org/1999/xlink" content-type="dwc:verbatimCoordinates" xlink:type="simple"><named-content content-type="geo-json" specific-use="{&#34;type&#34;:&#34;Point&#34;,&#34;coordinates&#34;:[-74.065400,4.598300]}" id="NCID0ETDDK" xlink:type="simple">4.5983, –74.0654</named-content></named-content>; 2712 m; 05.v.2017; <italic><tp:taxon-name><tp:taxon-name-part taxon-name-part-type="genus" reg="Croton">Croton</tp:taxon-name-part><tp:taxon-name-part taxon-name-part-type="species" reg="coriaceus">coriaceus</tp:taxon-name-part></tp:taxon-name></italic> (<tp:taxon-name><tp:taxon-name-part taxon-name-part-type="family">Euphorbiaceae</tp:taxon-name-part></tp:taxon-name>); <named-content xmlns:xlink="http://www.w3.org/1999/xlink" content-type="dwc:institutional_code" xlink:title="Pontificia Universidad Javeriana" xlink:href="http://grbio.org/institution/pontificia-universidad-javeriana" xlink:type="simple">MPUJ_ENT</named-content> • 10 ♂, 14 ♀; same but <named-content xmlns:xlink="http://www.w3.org/1999/xlink" content-type="dwc:verbatimCoordinates" xlink:type="simple"><named-content content-type="geo-json" specific-use="{&#34;type&#34;:&#34;Point&#34;,&#34;coordinates&#34;:[-74.065500,4.598500]}" id="NCID0EPEDK" xlink:type="simple">4.5985, –74.0655</named-content></named-content>; 2704 m; <italic><tp:taxon-name><tp:taxon-name-part taxon-name-part-type="genus" reg="Lycianthes">Lycianthes</tp:taxon-name-part><tp:taxon-name-part taxon-name-part-type="species" reg="lycioides">lycioides</tp:taxon-name-part></tp:taxon-name></italic> (<tp:taxon-name><tp:taxon-name-part taxon-name-part-type="family">Solanaceae</tp:taxon-name-part></tp:taxon-name>); <named-content xmlns:xlink="http://www.w3.org/1999/xlink" content-type="dwc:institutional_code" xlink:title="Pontificia Universidad Javeriana" xlink:href="http://grbio.org/institution/pontificia-universidad-javeriana" xlink:type="simple">MPUJ_ENT</named-content> • 1 ♂; same but <named-content xmlns:xlink="http://www.w3.org/1999/xlink" content-type="dwc:verbatimCoordinates" xlink:type="simple"><named-content content-type="geo-json" specific-use="{&#34;type&#34;:&#34;Point&#34;,&#34;coordinates&#34;:[-74.065600,4.598900]}" id="NCID0ELFDK" xlink:type="simple">4.5989, –74.0656</named-content></named-content>; 2701 m; <italic><tp:taxon-name><tp:taxon-name-part taxon-name-part-type="genus" reg="Oreopanax">Oreopanax</tp:taxon-name-part><tp:taxon-name-part taxon-name-part-type="species" reg="incisus">incisus</tp:taxon-name-part></tp:taxon-name></italic> (<tp:taxon-name><tp:taxon-name-part taxon-name-part-type="family">Araliaceae</tp:taxon-name-part></tp:taxon-name>); <named-content xmlns:xlink="http://www.w3.org/1999/xlink" content-type="dwc:institutional_code" xlink:title="Pontificia Universidad Javeriana" xlink:href="http://grbio.org/institution/pontificia-universidad-javeriana" xlink:type="simple">MPUJ_ENT</named-content> • 1 ♂; same but <named-content xmlns:xlink="http://www.w3.org/1999/xlink" content-type="dwc:verbatimCoordinates" xlink:type="simple"><named-content content-type="geo-json" specific-use="{&#34;type&#34;:&#34;Point&#34;,&#34;coordinates&#34;:[-74.065300,4.598700]}" id="NCID0EHGDK" xlink:type="simple">4.5987, –74.0653</named-content></named-content>; 2713 m; <italic><tp:taxon-name><tp:taxon-name-part taxon-name-part-type="genus" reg="Quercus">Quercus</tp:taxon-name-part><tp:taxon-name-part taxon-name-part-type="species" reg="humboldtii">humboldtii</tp:taxon-name-part></tp:taxon-name></italic> (<tp:taxon-name><tp:taxon-name-part taxon-name-part-type="family">Fagaceae</tp:taxon-name-part></tp:taxon-name>); <named-content xmlns:xlink="http://www.w3.org/1999/xlink" content-type="dwc:institutional_code" xlink:title="Pontificia Universidad Javeriana" xlink:href="http://grbio.org/institution/pontificia-universidad-javeriana" xlink:type="simple">MPUJ_ENT</named-content>. <bold>Suba</bold>: • 2 ♀; Cerro La Conejera; <named-content xmlns:xlink="http://www.w3.org/1999/xlink" content-type="dwc:verbatimCoordinates" xlink:type="simple"><named-content content-type="geo-json" specific-use="{&#34;type&#34;:&#34;Point&#34;,&#34;coordinates&#34;:[-74.064800,4.771800]}" id="NCID0EFHDK" xlink:type="simple">4.7718, –74.0648</named-content></named-content>; 2622 m; 10.vii.2017; J. Duran leg.; <italic><tp:taxon-name><tp:taxon-name-part taxon-name-part-type="genus" reg="Acacia">Acacia</tp:taxon-name-part><tp:taxon-name-part taxon-name-part-type="species" reg="melanoxylon">melanoxylon</tp:taxon-name-part></tp:taxon-name></italic> (<tp:taxon-name><tp:taxon-name-part taxon-name-part-type="family">Fabaceae</tp:taxon-name-part></tp:taxon-name>); <named-content xmlns:xlink="http://www.w3.org/1999/xlink" content-type="dwc:institutional_code" xlink:title="Pontificia Universidad Javeriana" xlink:href="http://grbio.org/institution/pontificia-universidad-javeriana" xlink:type="simple">MPUJ_ENT</named-content> • 1 ♂; same but <named-content xmlns:xlink="http://www.w3.org/1999/xlink" content-type="dwc:verbatimCoordinates" xlink:type="simple"><named-content content-type="geo-json" specific-use="{&#34;type&#34;:&#34;Point&#34;,&#34;coordinates&#34;:[-74.052700,4.769500]}" id="NCID0EBIDK" xlink:type="simple">4.7695, –74.0527</named-content></named-content>; 2674 m; 03.x.2017; <italic><tp:taxon-name><tp:taxon-name-part taxon-name-part-type="genus" reg="Quercus">Quercus</tp:taxon-name-part><tp:taxon-name-part taxon-name-part-type="species" reg="humboldtii">humboldtii</tp:taxon-name-part></tp:taxon-name></italic> (<tp:taxon-name><tp:taxon-name-part taxon-name-part-type="family">Fagaceae</tp:taxon-name-part></tp:taxon-name>); <named-content xmlns:xlink="http://www.w3.org/1999/xlink" content-type="dwc:institutional_code" xlink:title="Pontificia Universidad Javeriana" xlink:href="http://grbio.org/institution/pontificia-universidad-javeriana" xlink:type="simple">MPUJ_ENT</named-content>. <bold>Usaquén</bold>: • 1 ♂; Parque CAI Lisboa; <named-content xmlns:xlink="http://www.w3.org/1999/xlink" content-type="dwc:verbatimCoordinates" xlink:type="simple"><named-content content-type="geo-json" specific-use="{&#34;type&#34;:&#34;Point&#34;,&#34;coordinates&#34;:[-74.029200,4.708800]}" id="NCID0E6IDK" xlink:type="simple">4.7088, –74.0292</named-content></named-content>; 2599 m; 06.iv.2018; V. Ocampo leg.; <italic><tp:taxon-name><tp:taxon-name-part taxon-name-part-type="genus" reg="Pittosporum">Pittosporum</tp:taxon-name-part><tp:taxon-name-part taxon-name-part-type="species" reg="undulatum">undulatum</tp:taxon-name-part></tp:taxon-name></italic> (<tp:taxon-name><tp:taxon-name-part taxon-name-part-type="family">Pittosporaceae</tp:taxon-name-part></tp:taxon-name>); <named-content xmlns:xlink="http://www.w3.org/1999/xlink" content-type="dwc:institutional_code" xlink:title="Pontificia Universidad Javeriana" xlink:href="http://grbio.org/institution/pontificia-universidad-javeriana" xlink:type="simple">MPUJ_ENT</named-content> • 1 ♂; same but <named-content xmlns:xlink="http://www.w3.org/1999/xlink" content-type="dwc:verbatimCoordinates" xlink:type="simple"><named-content content-type="geo-json" specific-use="{&#34;type&#34;:&#34;Point&#34;,&#34;coordinates&#34;:[-74.029100,4.709400]}" id="NCID0E2JDK" xlink:type="simple">4.7094, –74.0291</named-content></named-content>; 2590 m; <named-content xmlns:xlink="http://www.w3.org/1999/xlink" content-type="dwc:institutional_code" xlink:title="Pontificia Universidad Javeriana" xlink:href="http://grbio.org/institution/pontificia-universidad-javeriana" xlink:type="simple">MPUJ_ENT</named-content>.</p></tp:treatment-sec><tp:treatment-sec sec-type="distribution" id="SECID0EEKDK"><title>Distribution.</title><p>Colombia: Bogotá, Cundinamarca, Huila (<xref ref-type="bibr" rid="B68">Rendón-Mera et al. 2017</xref>).—Native to Australia, adventive in Africa, the Americas, Asia, Europe, North Africa, and New Zealand (<xref ref-type="bibr" rid="B61">Ouvrard 2023</xref>).</p></tp:treatment-sec><tp:treatment-sec sec-type="host" id="SECID0ESKDK"><title>Host plant.</title><p><italic><tp:taxon-name><tp:taxon-name-part taxon-name-part-type="genus" reg="Acacia">Acacia</tp:taxon-name-part></tp:taxon-name></italic> Mill. and <italic><tp:taxon-name><tp:taxon-name-part taxon-name-part-type="genus" reg="Albizia">Albizia</tp:taxon-name-part></tp:taxon-name></italic> A. ex Benth. (<tp:taxon-name><tp:taxon-name-part taxon-name-part-type="family">Fabaceae</tp:taxon-name-part></tp:taxon-name>) (<xref ref-type="bibr" rid="B35">Halbert and Burckhardt 2020</xref>); in this survey several adults were collected on <italic><tp:taxon-name><tp:taxon-name-part taxon-name-part-type="genus" reg="Acacia">Acacia</tp:taxon-name-part><tp:taxon-name-part taxon-name-part-type="species" reg="decurrens">decurrens</tp:taxon-name-part></tp:taxon-name></italic> (J.C.Wendl.) Willd. and <italic><tp:taxon-name><tp:taxon-name-part taxon-name-part-type="genus" reg="Acacia">A.</tp:taxon-name-part><tp:taxon-name-part taxon-name-part-type="species" reg="melanoxylon">melanoxylon</tp:taxon-name-part></tp:taxon-name></italic> R.Br. While the latter is confirmed in the literature as host, the former is not. Further studies will be necessary to find out whether <italic><tp:taxon-name><tp:taxon-name-part taxon-name-part-type="genus" reg="Acacia">A.</tp:taxon-name-part><tp:taxon-name-part taxon-name-part-type="species" reg="decurrens">decurrens</tp:taxon-name-part></tp:taxon-name></italic> serves as host to <italic><tp:taxon-name><tp:taxon-name-part taxon-name-part-type="genus" reg="Acizzia">A.</tp:taxon-name-part><tp:taxon-name-part taxon-name-part-type="species" reg="uncatoides">uncatoides</tp:taxon-name-part></tp:taxon-name></italic>.</p></tp:treatment-sec><ref-list><ref id="B68"><mixed-citation xmlns:xlink="http://www.w3.org/1999/xlink" xlink:type="simple"><person-group><name name-style="western"><surname>Rendón-Mera</surname><given-names>DI</given-names></name><name name-style="western"><surname>Serna</surname><given-names>F</given-names></name><name name-style="western"><surname>Burckhardt</surname><given-names>D</given-names></name></person-group> (<year>2017</year>) <article-title>Generic synopsis of the jumping plant-lice (<tp:taxon-name><tp:taxon-name-part taxon-name-part-type="order">Hemiptera</tp:taxon-name-part></tp:taxon-name>: <tp:taxon-name><tp:taxon-name-part taxon-name-part-type="suborder">Sternorrhyncha</tp:taxon-name-part></tp:taxon-name>: <tp:taxon-name><tp:taxon-name-part taxon-name-part-type="superfamily">Psylloidea</tp:taxon-name-part></tp:taxon-name>) from Colombia.</article-title><source>Zootaxa</source><volume>4350</volume>(<issue>3</issue>): <fpage>436</fpage>–<lpage>468</lpage>. <ext-link xlink:href="10.11646/zootaxa.4350.3.2" ext-link-type="doi" xlink:type="simple">https://doi.org/10.11646/zootaxa.4350.3.2</ext-link></mixed-citation></ref><ref id="B61"><mixed-citation xmlns:xlink="http://www.w3.org/1999/xlink" xlink:type="simple"><person-group><name name-style="western"><surname>Ouvrard</surname><given-names>D</given-names></name></person-group> (<year>2023</year>) Planthoppers: Psylles Website. <ext-link xlink:href="http://dbtnt.hemiptest.infosyslab.fr/psyllist/?db=psylles&amp;page=explorer&amp;card=genera&amp;lang=en" ext-link-type="uri" xlink:type="simple">http://dbtnt.hemiptest.infosyslab.fr/psyllist/?db=psylles&amp;page=explorer&amp;card=genera&amp;lang=en</ext-link> [accessed 24 Nov 2023]</mixed-citation></ref><ref id="B35"><mixed-citation xmlns:xlink="http://www.w3.org/1999/xlink" xlink:type="simple"><person-group><name name-style="western"><surname>Halbert</surname><given-names>SE</given-names></name><name name-style="western"><surname>Burckhardt</surname><given-names>D</given-names></name></person-group> (<year>2020</year>) The psyllids (<tp:taxon-name><tp:taxon-name-part taxon-name-part-type="order">Hemiptera</tp:taxon-name-part></tp:taxon-name>: <tp:taxon-name><tp:taxon-name-part taxon-name-part-type="superfamily">Psylloidea</tp:taxon-name-part></tp:taxon-name>) of Florida: newly established and rarely collected taxa and checklist. <tp:taxon-name><tp:taxon-name-part taxon-name-part-type="class">Insecta</tp:taxon-name-part></tp:taxon-name> Mundi, 1–88. <ext-link xlink:href="https://digitalcommons.unl.edu/insectamundi" ext-link-type="uri" xlink:type="simple">https://digitalcommons.unl.edu/insectamundi</ext-link> [accessed 24 Nov 2023]</mixed-citation></ref></ref-list></tp:taxon-treatment>
