# Supplementary material for: ﻿The jumping plant-lice (Hemiptera, Psylloidea) in Urban Green Spaces of Bogotá (Colombia), with descriptions of two new species and redescription of Mastigimascolombianus Burckhardt, Queiroz and Drohojowska
Source: Zookeys. 2024 Aug 8;1209:199–230. doi: 10.3897/zookeys.1209.117368 (PMC11336380; doi:10.3897/zookeys.1209.117368)
Supplement: XML Treatment for Calinda gibbosa [file zookeys.1209.117368-treatment14.xml]

<!DOCTYPE tp:taxon-treatment
  PUBLIC "-//TaxonX//DTD Taxonomic Treatment Publishing DTD v0 20100105//EN" "tax-treatment-NSO.dtd">
<tp:taxon-treatment xmlns:tp="http://www.plazi.org/taxpub"><tp:treatment-meta><kwd-group><label>Taxon classification</label><kwd>
                <named-content content-type="kingdom">Animalia</named-content>
              </kwd><kwd>
                <named-content content-type="order">Hemiptera</named-content>
              </kwd><kwd>
                <named-content content-type="family">Triozidae</named-content>
              </kwd></kwd-group><mixed-citation publication-type="journal"><person-group><name><surname>Rendón-Mera</surname><given-names>Diana Isabel</given-names></name><name><surname>Burckhardt</surname><given-names>Daniel</given-names></name><name><surname>Durán</surname><given-names>Juliana</given-names></name><name><surname>Ocampo</surname><given-names>Valentina</given-names></name><name><surname>Vargas-Fonseca</surname><given-names>Sergio Andrés</given-names></name></person-group><article-title>﻿The jumping plant-lice (<tp:taxon-name><tp:taxon-name-part taxon-name-part-type="order">Hemiptera</tp:taxon-name-part></tp:taxon-name>, <tp:taxon-name><tp:taxon-name-part taxon-name-part-type="superfamily">Psylloidea</tp:taxon-name-part></tp:taxon-name>) in Urban Green Spaces of Bogotá (Colombia), with descriptions of two new species and redescription of <italic><tp:taxon-name><tp:taxon-name-part taxon-name-part-type="genus" reg="Mastigimas">Mastigimas</tp:taxon-name-part><tp:taxon-name-part taxon-name-part-type="species" reg="colombianus">colombianus</tp:taxon-name-part></tp:taxon-name></italic> Burckhardt, Queiroz and Drohojowska</article-title><source>Zookeys</source><day>08</day><month>08</month><year>2024</year><volume>1209</volume><fpage>199</fpage><lpage>230</lpage><pub-id pub-id-type="doi">10.3897/zookeys.1209.117368</pub-id></mixed-citation></tp:treatment-meta><tp:nomenclature><label>﻿</label><tp:taxon-name>
              <object-id xmlns:xlink="http://www.w3.org/1999/xlink" content-type="arpha" xlink:type="simple">60355E31-B6A1-5065-952B-DAB7F87E5466</object-id>
              <tp:taxon-name-part taxon-name-part-type="genus" reg="Calinda">Calinda</tp:taxon-name-part>
              <tp:taxon-name-part taxon-name-part-type="species" reg="gibbosa">gibbosa</tp:taxon-name-part>
            </tp:taxon-name><tp:taxon-authority>(Tuthill, 1959)</tp:taxon-authority></tp:nomenclature><tp:treatment-sec sec-type="material" id="SECID0ERXDK"><title>Material examined.</title><p><bold>Santa Fe</bold>: • 1 ♂, 2 ♀; Universidad Distrital; <named-content xmlns:xlink="http://www.w3.org/1999/xlink" content-type="dwc:verbatimCoordinates" xlink:type="simple"><named-content content-type="geo-json" specific-use="{&#34;type&#34;:&#34;Point&#34;,&#34;coordinates&#34;:[-74.066400,4.599500]}" id="NCID0E3XDK" xlink:type="simple">4.5995, –74.0664</named-content></named-content>; 2673 m; 19.ix.2017; J. Duran leg.; <italic><tp:taxon-name><tp:taxon-name-part taxon-name-part-type="genus" reg="Baccharis">Baccharis</tp:taxon-name-part><tp:taxon-name-part taxon-name-part-type="species" reg="latifolia">latifolia</tp:taxon-name-part></tp:taxon-name></italic> (<tp:taxon-name><tp:taxon-name-part taxon-name-part-type="family">Asteraceae</tp:taxon-name-part></tp:taxon-name>); <named-content xmlns:xlink="http://www.w3.org/1999/xlink" content-type="dwc:institutional_code" xlink:title="Pontificia Universidad Javeriana" xlink:href="http://grbio.org/institution/pontificia-universidad-javeriana" xlink:type="simple">MPUJ_ENT</named-content> • 1 ♀; same but <named-content xmlns:xlink="http://www.w3.org/1999/xlink" content-type="dwc:verbatimCoordinates" xlink:type="simple"><named-content content-type="geo-json" specific-use="{&#34;type&#34;:&#34;Point&#34;,&#34;coordinates&#34;:[-74.065300,4.599700]}" id="NCID0EYYDK" xlink:type="simple">4.5997, –74.0653</named-content></named-content>; 2692 m; <italic><tp:taxon-name><tp:taxon-name-part taxon-name-part-type="genus" reg="Quercus">Quercus</tp:taxon-name-part><tp:taxon-name-part taxon-name-part-type="species" reg="humboldtii">humboldtii</tp:taxon-name-part></tp:taxon-name></italic> (<tp:taxon-name><tp:taxon-name-part taxon-name-part-type="family">Fagaceae</tp:taxon-name-part></tp:taxon-name>); <named-content xmlns:xlink="http://www.w3.org/1999/xlink" content-type="dwc:institutional_code" xlink:title="Pontificia Universidad Javeriana" xlink:href="http://grbio.org/institution/pontificia-universidad-javeriana" xlink:type="simple">MPUJ_ENT</named-content>. <bold>Suba</bold>: • 1 ♀; Cerro La Conejera; <named-content xmlns:xlink="http://www.w3.org/1999/xlink" content-type="dwc:verbatimCoordinates" xlink:type="simple"><named-content content-type="geo-json" specific-use="{&#34;type&#34;:&#34;Point&#34;,&#34;coordinates&#34;:[-74.066400,4.770200]}" id="NCID0EWZDK" xlink:type="simple">4.7702, –74.0664</named-content></named-content>; 2634 m; 10.vii.2017; J. Duran leg.; <italic><tp:taxon-name><tp:taxon-name-part taxon-name-part-type="genus" reg="Baccharis">Baccharis</tp:taxon-name-part></tp:taxon-name></italic> sp. (<tp:taxon-name><tp:taxon-name-part taxon-name-part-type="family">Asteraceae</tp:taxon-name-part></tp:taxon-name>); <named-content xmlns:xlink="http://www.w3.org/1999/xlink" content-type="dwc:institutional_code" xlink:title="Pontificia Universidad Javeriana" xlink:href="http://grbio.org/institution/pontificia-universidad-javeriana" xlink:type="simple">MPUJ_ENT</named-content>.</p></tp:treatment-sec><tp:treatment-sec sec-type="distribution" id="SECID0EL1DK"><title>Distribution.</title><p>Colombia: Antioquia, Bogotá, Boyacá, Cundinamarca, Nariño (<xref ref-type="bibr" rid="B60">Olivares and Burckhardt 1997</xref>; <xref ref-type="bibr" rid="B68">Rendón-Mera et al. 2017</xref>), Cuba, Ecuador, Peru, Venezuela (<xref ref-type="bibr" rid="B60">Olivares and Burckhardt 1997</xref>).</p></tp:treatment-sec><tp:treatment-sec sec-type="host" id="SECID0E41DK"><title>Host plant.</title><p><italic><tp:taxon-name><tp:taxon-name-part taxon-name-part-type="genus" reg="Baccharis">Baccharis</tp:taxon-name-part><tp:taxon-name-part taxon-name-part-type="species" reg="latifolia">latifolia</tp:taxon-name-part></tp:taxon-name></italic> Pers. (<tp:taxon-name><tp:taxon-name-part taxon-name-part-type="family">Asteraceae</tp:taxon-name-part></tp:taxon-name>) (<xref ref-type="bibr" rid="B60">Olivares and Burckhardt 1997</xref>).</p></tp:treatment-sec><ref-list><ref id="B60"><mixed-citation xmlns:xlink="http://www.w3.org/1999/xlink" xlink:type="simple"><person-group><name name-style="western"><surname>Olivares</surname><given-names>TS</given-names></name><name name-style="western"><surname>Burckhardt</surname><given-names>D</given-names></name></person-group> (<year>1997</year>) <article-title>Jumping plant-lice of the New World genus <italic><tp:taxon-name><tp:taxon-name-part taxon-name-part-type="genus">Calinda</tp:taxon-name-part></tp:taxon-name></italic> (<tp:taxon-name><tp:taxon-name-part taxon-name-part-type="order">Hemiptera</tp:taxon-name-part></tp:taxon-name>: <tp:taxon-name><tp:taxon-name-part taxon-name-part-type="superfamily">Psylloidea</tp:taxon-name-part></tp:taxon-name>: <tp:taxon-name><tp:taxon-name-part taxon-name-part-type="family">Triozidae</tp:taxon-name-part></tp:taxon-name>).</article-title><source>Revue Suisse de Zoologie</source><volume>104</volume>: <fpage>231</fpage>–<lpage>344</lpage>. <ext-link xlink:href="10.5962/bhl.part.79999" ext-link-type="doi" xlink:type="simple">https://doi.org/10.5962/bhl.part.79999</ext-link></mixed-citation></ref><ref id="B68"><mixed-citation xmlns:xlink="http://www.w3.org/1999/xlink" xlink:type="simple"><person-group><name name-style="western"><surname>Rendón-Mera</surname><given-names>DI</given-names></name><name name-style="western"><surname>Serna</surname><given-names>F</given-names></name><name name-style="western"><surname>Burckhardt</surname><given-names>D</given-names></name></person-group> (<year>2017</year>) <article-title>Generic synopsis of the jumping plant-lice (<tp:taxon-name><tp:taxon-name-part taxon-name-part-type="order">Hemiptera</tp:taxon-name-part></tp:taxon-name>: <tp:taxon-name><tp:taxon-name-part taxon-name-part-type="suborder">Sternorrhyncha</tp:taxon-name-part></tp:taxon-name>: <tp:taxon-name><tp:taxon-name-part taxon-name-part-type="superfamily">Psylloidea</tp:taxon-name-part></tp:taxon-name>) from Colombia.</article-title><source>Zootaxa</source><volume>4350</volume>(<issue>3</issue>): <fpage>436</fpage>–<lpage>468</lpage>. <ext-link xlink:href="10.11646/zootaxa.4350.3.2" ext-link-type="doi" xlink:type="simple">https://doi.org/10.11646/zootaxa.4350.3.2</ext-link></mixed-citation></ref></ref-list></tp:taxon-treatment>
