# Supplementary material for: ﻿The jumping plant-lice (Hemiptera, Psylloidea) in Urban Green Spaces of Bogotá (Colombia), with descriptions of two new species and redescription of Mastigimascolombianus Burckhardt, Queiroz and Drohojowska
Source: Zookeys. 2024 Aug 8;1209:199–230. doi: 10.3897/zookeys.1209.117368 (PMC11336380; doi:10.3897/zookeys.1209.117368)
Supplement: XML Treatment for Calinda [file zookeys.1209.117368-treatment16.xml]

<!DOCTYPE tp:taxon-treatment
  PUBLIC "-//TaxonX//DTD Taxonomic Treatment Publishing DTD v0 20100105//EN" "tax-treatment-NSO.dtd">
<tp:taxon-treatment xmlns:tp="http://www.plazi.org/taxpub"><tp:treatment-meta><kwd-group><label>Taxon classification</label><kwd>
                <named-content content-type="kingdom">Animalia</named-content>
              </kwd><kwd>
                <named-content content-type="order">Hemiptera</named-content>
              </kwd><kwd>
                <named-content content-type="family">Asteraceae</named-content>
              </kwd></kwd-group><mixed-citation publication-type="journal"><person-group><name><surname>Rendón-Mera</surname><given-names>Diana Isabel</given-names></name><name><surname>Burckhardt</surname><given-names>Daniel</given-names></name><name><surname>Durán</surname><given-names>Juliana</given-names></name><name><surname>Ocampo</surname><given-names>Valentina</given-names></name><name><surname>Vargas-Fonseca</surname><given-names>Sergio Andrés</given-names></name></person-group><article-title>﻿The jumping plant-lice (<tp:taxon-name><tp:taxon-name-part taxon-name-part-type="order">Hemiptera</tp:taxon-name-part></tp:taxon-name>, <tp:taxon-name><tp:taxon-name-part taxon-name-part-type="superfamily">Psylloidea</tp:taxon-name-part></tp:taxon-name>) in Urban Green Spaces of Bogotá (Colombia), with descriptions of two new species and redescription of <italic><tp:taxon-name><tp:taxon-name-part taxon-name-part-type="genus" reg="Mastigimas">Mastigimas</tp:taxon-name-part><tp:taxon-name-part taxon-name-part-type="species" reg="colombianus">colombianus</tp:taxon-name-part></tp:taxon-name></italic> Burckhardt, Queiroz and Drohojowska</article-title><source>Zookeys</source><day>08</day><month>08</month><year>2024</year><volume>1209</volume><fpage>199</fpage><lpage>230</lpage><pub-id pub-id-type="doi">10.3897/zookeys.1209.117368</pub-id></mixed-citation></tp:treatment-meta><tp:nomenclature><label>﻿</label><tp:taxon-name>
              <object-id xmlns:xlink="http://www.w3.org/1999/xlink" content-type="arpha" xlink:type="simple">A2EDB7F9-024E-5C33-8AF1-BE3451909F4B</object-id>
              <tp:taxon-name-part taxon-name-part-type="genus" reg="Calinda">Calinda</tp:taxon-name-part>
            </tp:taxon-name><tp:taxon-authority>sp.</tp:taxon-authority></tp:nomenclature><tp:treatment-sec sec-type="material" id="SECID0E2AEK"><title>Material examined.</title><p><bold>Santa Fe</bold>: • 1 ♀; Parque Ilarco; <named-content xmlns:xlink="http://www.w3.org/1999/xlink" content-type="dwc:verbatimCoordinates" xlink:type="simple"><named-content content-type="geo-json" specific-use="{&#34;type&#34;:&#34;Point&#34;,&#34;coordinates&#34;:[-74.065700,4.700800]}" id="NCID0EGBEK" xlink:type="simple">4.7008, –74.0657</named-content></named-content>; 2569 m; 23.iii.2017; J. Duran leg.; <italic><tp:taxon-name><tp:taxon-name-part taxon-name-part-type="genus" reg="Croton">Croton</tp:taxon-name-part><tp:taxon-name-part taxon-name-part-type="species" reg="coriaceus">coriaceus</tp:taxon-name-part></tp:taxon-name></italic> (<tp:taxon-name><tp:taxon-name-part taxon-name-part-type="family">Euphorbiaceae</tp:taxon-name-part></tp:taxon-name>); <named-content xmlns:xlink="http://www.w3.org/1999/xlink" content-type="dwc:institutional_code" xlink:title="Pontificia Universidad Javeriana" xlink:href="http://grbio.org/institution/pontificia-universidad-javeriana" xlink:type="simple">MPUJ_ENT</named-content>.</p></tp:treatment-sec><tp:treatment-sec sec-type="distribution" id="SECID0E6BEK"><title>Distribution.</title><p>Colombia: Bogotá.</p></tp:treatment-sec><tp:treatment-sec sec-type="host" id="SECID0EECEK"><title>Host plant.</title><p>Unknown.</p></tp:treatment-sec><tp:treatment-sec sec-type="comments" id="SECID0EJCEK"><title>Comments.</title><p>The single female at hand represents probably an undescribed species. It shares the following characters with <italic><tp:taxon-name><tp:taxon-name-part taxon-name-part-type="genus" reg="Calinda">Calinda</tp:taxon-name-part><tp:taxon-name-part taxon-name-part-type="species" reg="albonigra">albonigra</tp:taxon-name-part></tp:taxon-name></italic> Olivares &amp; Burckhardt, 1997 and <italic><tp:taxon-name><tp:taxon-name-part taxon-name-part-type="genus" reg="Calinda">C.</tp:taxon-name-part><tp:taxon-name-part taxon-name-part-type="species" reg="gladiformis">gladiformis</tp:taxon-name-part></tp:taxon-name></italic> Olivares &amp; Burckhardt, 1997: antenna shorter than 1.2 mm; forewing lacking surface spinules in distal 1/2; apical projection of proctiger well delimited from base, not inflated, straight, pointed apically, with well-defined teeth along dorsal margin; subgenital plate long; valvula dorsalis long; ventral saw of valvula ventralis not well delimited at base. From the former it differs in the relatively longer processes on the proctiger and subgenital plate. From the latter it differs in the relatively shorter apical process of the proctiger and the presence of a small ventral hump in the basal 1/3 of the subgenital plate.</p></tp:treatment-sec></tp:taxon-treatment>
