# Supplementary material for: ﻿The jumping plant-lice (Hemiptera, Psylloidea) in Urban Green Spaces of Bogotá (Colombia), with descriptions of two new species and redescription of Mastigimascolombianus Burckhardt, Queiroz and Drohojowska
Source: Zookeys. 2024 Aug 8;1209:199–230. doi: 10.3897/zookeys.1209.117368 (PMC11336380; doi:10.3897/zookeys.1209.117368)
Supplement: XML Treatment for Leuronota albilinea [file zookeys.1209.117368-treatment17.xml]

<!DOCTYPE tp:taxon-treatment
  PUBLIC "-//TaxonX//DTD Taxonomic Treatment Publishing DTD v0 20100105//EN" "tax-treatment-NSO.dtd">
<tp:taxon-treatment xmlns:tp="http://www.plazi.org/taxpub"><tp:treatment-meta><kwd-group><label>Taxon classification</label><kwd>
                <named-content content-type="kingdom">Animalia</named-content>
              </kwd><kwd>
                <named-content content-type="order">Hemiptera</named-content>
              </kwd><kwd>
                <named-content content-type="family">Asteraceae</named-content>
              </kwd></kwd-group><mixed-citation publication-type="journal"><person-group><name><surname>Rendón-Mera</surname><given-names>Diana Isabel</given-names></name><name><surname>Burckhardt</surname><given-names>Daniel</given-names></name><name><surname>Durán</surname><given-names>Juliana</given-names></name><name><surname>Ocampo</surname><given-names>Valentina</given-names></name><name><surname>Vargas-Fonseca</surname><given-names>Sergio Andrés</given-names></name></person-group><article-title>﻿The jumping plant-lice (<tp:taxon-name><tp:taxon-name-part taxon-name-part-type="order">Hemiptera</tp:taxon-name-part></tp:taxon-name>, <tp:taxon-name><tp:taxon-name-part taxon-name-part-type="superfamily">Psylloidea</tp:taxon-name-part></tp:taxon-name>) in Urban Green Spaces of Bogotá (Colombia), with descriptions of two new species and redescription of <italic><tp:taxon-name><tp:taxon-name-part taxon-name-part-type="genus" reg="Mastigimas">Mastigimas</tp:taxon-name-part><tp:taxon-name-part taxon-name-part-type="species" reg="colombianus">colombianus</tp:taxon-name-part></tp:taxon-name></italic> Burckhardt, Queiroz and Drohojowska</article-title><source>Zookeys</source><day>08</day><month>08</month><year>2024</year><volume>1209</volume><fpage>199</fpage><lpage>230</lpage><pub-id pub-id-type="doi">10.3897/zookeys.1209.117368</pub-id></mixed-citation></tp:treatment-meta><tp:nomenclature><label>﻿*</label><tp:taxon-name>
              <object-id xmlns:xlink="http://www.w3.org/1999/xlink" content-type="arpha" xlink:type="simple">58A1AB79-83A8-5420-B7BE-2EF628E2CCC5</object-id>
              <tp:taxon-name-part taxon-name-part-type="genus" reg="Leuronota">Leuronota</tp:taxon-name-part>
              <tp:taxon-name-part taxon-name-part-type="species" reg="albilinea">albilinea</tp:taxon-name-part>
              <object-id xmlns:xlink="http://www.w3.org/1999/xlink" content-type="zoobank" xlink:type="simple">https://zoobank.org/B778B877-DF95-4CAD-9A27-D325DE459AF0</object-id>
            </tp:taxon-name><tp:taxon-authority>Rendón-Mera, Burckhardt &amp; Vargas-Fonseca</tp:taxon-authority><tp:taxon-status xmlns:xlink="http://www.w3.org/1999/xlink" xlink:type="simple">sp. nov.</tp:taxon-status><xref ref-type="fig" rid="F4">Fig. 4</xref></tp:nomenclature><tp:treatment-sec sec-type="type locality" id="SECID0ETEEK"><title>Type locality.</title><p>Colombia, Bogotá: Santa Fe, Parque Tercer Milenio, <named-content xmlns:xlink="http://www.w3.org/1999/xlink" content-type="dwc:verbatimCoordinates" xlink:type="simple"><named-content content-type="geo-json" specific-use="{&#34;type&#34;:&#34;Point&#34;,&#34;coordinates&#34;:[-74.065467,4.700250]}" id="NCID0E3EEK" xlink:type="simple">4.70025, –74.0654667</named-content></named-content>, 2569 m.</p></tp:treatment-sec><tp:treatment-sec sec-type="type material" id="SECID0EBFEK"><title>Type material.</title><p><bold><italic>Holotype</italic></bold>: Colombia • ♂, pinned; Bogotá, Santa Fe, Parque Tercer Milenio; <named-content xmlns:xlink="http://www.w3.org/1999/xlink" content-type="dwc:verbatimCoordinates" xlink:type="simple"><named-content content-type="geo-json" specific-use="{&#34;type&#34;:&#34;Point&#34;,&#34;coordinates&#34;:[-74.065467,4.700250]}" id="NCID0EPFEK" xlink:type="simple">4.70025, –74.0654667</named-content></named-content>; 2569 m; 19.ix.2017; J. Duran leg.; on <italic><tp:taxon-name><tp:taxon-name-part taxon-name-part-type="genus" reg="Clusia">Clusia</tp:taxon-name-part></tp:taxon-name></italic> sp. (<tp:taxon-name><tp:taxon-name-part taxon-name-part-type="family">Clusiaceae</tp:taxon-name-part></tp:taxon-name>); MPUJ_ENT0074271. <bold><italic>Paratypes</italic>: Santa Fe</bold>: • 28 ♂, 23 ♀; same data as for holotype but <named-content xmlns:xlink="http://www.w3.org/1999/xlink" content-type="dwc:verbatimCoordinates" xlink:type="simple"><named-content content-type="geo-json" specific-use="{&#34;type&#34;:&#34;Point&#34;,&#34;coordinates&#34;:[-74.065500,4.700300]}" id="NCID0EHGEK" xlink:type="simple">4.7003, –74.0655</named-content></named-content>; <named-content xmlns:xlink="http://www.w3.org/1999/xlink" content-type="dwc:institutional_code" xlink:title="Pontificia Universidad Javeriana" xlink:href="http://grbio.org/institution/pontificia-universidad-javeriana" xlink:type="simple">MPUJ_ENT</named-content> • 1 ♂, 1 ♀; same data as for preceding but <named-content xmlns:xlink="http://www.w3.org/1999/xlink" content-type="dwc:institutional_code" xlink:title="Naturhistorisches Museum, Basel" xlink:href="http://grbio.org/institution/naturhistorisches-museum-basel" xlink:type="simple">NHMB</named-content> • 1 ♂, 1 ♀; same data as for preceding but slide mounted; <named-content xmlns:xlink="http://www.w3.org/1999/xlink" content-type="dwc:institutional_code" xlink:title="Naturhistorisches Museum, Basel" xlink:href="http://grbio.org/institution/naturhistorisches-museum-basel" xlink:type="simple">NHMB</named-content> • 4 ♂, 4 ♀; same data as for preceding but in ethanol 70%; <named-content xmlns:xlink="http://www.w3.org/1999/xlink" content-type="dwc:institutional_code" xlink:title="Naturhistorisches Museum, Basel" xlink:href="http://grbio.org/institution/naturhistorisches-museum-basel" xlink:type="simple">NHMB</named-content> • 19 ♂, 11 ♀; same data as for preceding but 27.vi.2017; <named-content xmlns:xlink="http://www.w3.org/1999/xlink" content-type="dwc:institutional_code" xlink:title="Pontificia Universidad Javeriana" xlink:href="http://grbio.org/institution/pontificia-universidad-javeriana" xlink:type="simple">MPUJ_ENT</named-content> • 1 ♂; same data as for preceding but <named-content xmlns:xlink="http://www.w3.org/1999/xlink" content-type="dwc:verbatimCoordinates" xlink:type="simple"><named-content content-type="geo-json" specific-use="{&#34;type&#34;:&#34;Point&#34;,&#34;coordinates&#34;:[-74.081400,4.598900]}" id="NCID0EDHEK" xlink:type="simple">4.5989, –74.0814</named-content></named-content>; 2607 m; <italic><tp:taxon-name><tp:taxon-name-part taxon-name-part-type="genus" reg="Prunus">Prunus</tp:taxon-name-part><tp:taxon-name-part taxon-name-part-type="species" reg="serotina">serotina</tp:taxon-name-part></tp:taxon-name></italic> (<tp:taxon-name><tp:taxon-name-part taxon-name-part-type="family">Rosaceae</tp:taxon-name-part></tp:taxon-name>); <named-content xmlns:xlink="http://www.w3.org/1999/xlink" content-type="dwc:institutional_code" xlink:title="Pontificia Universidad Javeriana" xlink:href="http://grbio.org/institution/pontificia-universidad-javeriana" xlink:type="simple">MPUJ_ENT</named-content>.</p></tp:treatment-sec><tp:treatment-sec sec-type="diagnosis" id="SECID0E3HEK"><title>Diagnosis.</title><p>Mesonotum with white longitudinal stripe (Fig. <xref ref-type="fig" rid="F4">4B</xref>). Forewing (Fig. <xref ref-type="fig" rid="F4">4C</xref>) with three brown transverse bands as follows: one along vein R<sub>1</sub>, base of cells r<sub>2</sub> and m<sub>2</sub>, vein Cu<sub>1</sub> and apex of cell cu<sub>2</sub> adjacent to vein Cu<sub>1b</sub>, one from subapex of cell r<sub>1</sub>, through approx. middle of r<sub>2</sub> and m<sub>2</sub>, to radular spinules of cu<sub>1</sub>, and one from subapex of r<sub>2</sub>, through base of m<sub>1</sub> to radular spinules of m<sub>2</sub>; clavus brown along A<sub>1</sub> distal to apex of Cu<sub>2</sub>. Paramere (Fig. <xref ref-type="fig" rid="F4">4E, F</xref>) with apical process short and posterior margin with apical 1/2 sinuous. Female proctiger (Fig. <xref ref-type="fig" rid="F4">4H</xref>) with apical portion relatively slender.</p><fig id="F4" position="float" orientation="portrait"><object-id xmlns:xlink="http://www.w3.org/1999/xlink" content-type="doi" xlink:type="simple">10.3897/zookeys.1209.117368.figure4</object-id><object-id xmlns:xlink="http://www.w3.org/1999/xlink" content-type="zenodo_dep_id" xlink:type="simple">13291794</object-id><object-id xmlns:xlink="http://www.w3.org/1999/xlink" content-type="arpha" xlink:type="simple">17D83760-A6A2-5DE5-B19D-DA2BD1D25C2C</object-id><label>Figure 4.</label><caption><p><italic><tp:taxon-name><tp:taxon-name-part taxon-name-part-type="genus" reg="Leuronota">Leuronota</tp:taxon-name-part><tp:taxon-name-part taxon-name-part-type="species" reg="albilinea">albilinea</tp:taxon-name-part></tp:taxon-name></italic> Rendón-Mera, Burckhardt &amp; Vargas-Fonseca, sp. nov. <bold>A</bold> head, dorsal view <bold>B</bold> habitus, dorsal view <bold>C</bold> forewing <bold>D</bold> surface spinules <bold>E–G</bold> male terminalia, lateral view <bold>E</bold> paramere, outer surface <bold>F</bold> paramere, inner surface <bold>G</bold> distal segment of aedeagus <bold>H</bold> female terminalia, lateral view.</p></caption><graphic xmlns:xlink="http://www.w3.org/1999/xlink" xlink:href="zookeys-1209-199_article-117368__-g004.jpg" position="float" orientation="portrait" xlink:type="simple" id="oo_1110596.jpg"><uri content-type="original_file" xlink:type="simple">https://binary.pensoft.net/fig/1110596</uri></graphic></fig></tp:treatment-sec><tp:treatment-sec sec-type="description" id="SECID0E1KEK"><title>Description.</title><p><bold><italic>Colouration</italic>.</bold> Head, pronotum and pleura white, rest of notum and abdomen dark brown (Fig. <xref ref-type="fig" rid="F4">4A, B</xref>). Vertex with dark brown longitudinal stripes adjacent to eyes, curving inwards distal to torulus; anterior margin usually brownish; discal foveae dark brown; margin of toruli brown. Genal process sometimes slightly darker apically. Antennal segments 1–8 pale-yellow, 9–10 black. Clypeus white, slightly brown posteriorly. Pronotum with two brown longitudinal stripes medially; sublateral and lateral indentations dark brown. Mesopraescutum and mesoscutum with white longitudinal stripe medially. Forewing membrane (Fig. <xref ref-type="fig" rid="F4">4C</xref>) colourless, with three brown transverse bands as follows: one along vein R<sub>1</sub>, base of cells r<sub>2</sub> and m<sub>2</sub>, vein Cu<sub>1</sub> and apex of cell cu<sub>2</sub> adjacent to vein Cu<sub>1b</sub>, one from near apex of cell r<sub>1</sub>, through approx. middle of r<sub>2</sub> and m<sub>2</sub>, to radular spinules of cu<sub>1</sub>, and one from near apex of r<sub>2</sub>, through base of m<sub>1</sub> to radular spinules of m<sub>2</sub>; clavus brown along A<sub>1</sub> distal to apex of Cu<sub>2</sub>; veins yellow, brown within the colour pattern; radular spinules brown. Fore, mid legs and metafemur brown, rest of hind leg yellow with apicotarsus brown. Abdominal basal sternites white or yellow medially; intersegmental membrane straw-coloured. Male terminalia dark brown. Female terminalia brown dorsally and ventrally, yellow apically.</p><p><bold><italic>Structure</italic>.</bold> Genal processes (Fig. <xref ref-type="fig" rid="F4">4A</xref>) 1.1–1.3× as long as vertex along midline, subcylindrical, slightly narrowing apically, sometimes slightly curved outwards, divergent; apex rounded. Antenna 3.1–3.6× as long as head width; longest terminal seta 3.5–4.0× as long as short seta, and 0.6–0.8× as long as segment 10. Labium with apical segment 0.3–0.4× as long as medial segment. Forewing (Fig. <xref ref-type="fig" rid="F4">4C</xref>) 5.2–5.6× as long as head width, and 2.5–2.6× as long as wide, obovate with angular apex; vein C+Sc evenly curved; vein Rs straight; vein M 2.1–2.3× as long as M<sub>1+2</sub>, bifurcating after imaginary line between apices of veins Rs and Cu<sub>1a</sub>; vein M<sub>1+2</sub> reaching wing margin approximately at imaginary line through trifurcation of vein R+M+Cu and bifurcation of vein M; vein Cu 1.3–1.4× as long as R, and 1.6–1.8× as long as Cu<sub>1b</sub>; cell r<sub>1</sub> approx. as wide as the narrowest section of r<sub>2</sub>. Surface spinules widely spaced (Fig. <xref ref-type="fig" rid="F4">4D</xref>), covering m<sub>1</sub>, cu<sub>1</sub>, and cu<sub>2</sub>, and colour pattern on r<sub>2</sub> and m<sub>2</sub>. Radular spinules forming triangular fields. Metafemur with six or seven apical bristles; metatibia 1.2–1.4× as long as head width.</p><p><bold><italic>Terminalia</italic>.</bold> Male proctiger, in lateral view, subconical; apex constricted at anterior margin; anus large, occupying most part of apex, obliquely blunt. Paramere, in lateral view (Fig. <xref ref-type="fig" rid="F4">4E, F</xref>), 0.9× as long as proctiger; apical process short; bearing posterior lobe; anterior margin sinuous, concave submedially; posterior margin strongly irregular, concave in basal 1/3, strongly convex in median 1/3, sinuous in apical 1/3; outer surface (Fig. <xref ref-type="fig" rid="F4">4E</xref>) covered in medium long setae along posterior apical 1/2; inner surface (Fig. <xref ref-type="fig" rid="F4">4F</xref>) covered in short setae medially, long setae along anterior and posterior margins, and thick bristles anteriorly on apical tooth. Apical dilatation of aedeagus (Fig. <xref ref-type="fig" rid="F4">4G</xref>) with ventral extension beak-like, short; apically slightly convex, with small subapical hump; sclerotised end tube of ductus ejaculatorius short, weakly sinuate.—Female proctiger (Fig. <xref ref-type="fig" rid="F4">4H</xref>), in lateral view, 0.9× as long as head width; apical portion ~ 1/2 proctiger length; dorsal outline weakly incised at transverse groove, apical portion relatively slender, apex blunt; covered in long setae laterally, medium long setae dorsally, and short setae apically. Circumanal ring 0.4× as long as proctiger. Subgenital plate (Fig. <xref ref-type="fig" rid="F4">4H</xref>), in lateral view, 0.8× as long as proctiger; ventral outline straight in basal 1/2, weakly angular in the middle, straight in apical 1/2; sparsely covered in long setae, mostly ventrally and apically.</p><p><bold><italic>Measurements</italic></bold> (in mm). <abbrev xmlns:xlink="http://www.w3.org/1999/xlink" xlink:title="Body length" id="ABBRID0E1OEK" xlink:type="simple">BL</abbrev> 2 ♂ 3.7–4.1 (3.8±0.31), 2 ♀ 4.4–4.7 (4.79±0.37); <abbrev xmlns:xlink="http://www.w3.org/1999/xlink" xlink:title="Head width" id="ABBRID0E5OEK" xlink:type="simple">HW</abbrev> ♂ 0.63, ♀ 0.67; <abbrev xmlns:xlink="http://www.w3.org/1999/xlink" xlink:title="Vertex length" id="ABBRID0ECPEK" xlink:type="simple">VL</abbrev> ♂ 0.19, ♀ 0.18; <abbrev xmlns:xlink="http://www.w3.org/1999/xlink" xlink:title="Genal processes length" id="ABBRID0EGPEK" xlink:type="simple">GL</abbrev> ♂ 0.21, ♀ 0.23; <abbrev xmlns:xlink="http://www.w3.org/1999/xlink" xlink:title="Antenna length" id="ABBRID0EKPEK" xlink:type="simple">AL</abbrev> ♂ 2.2, ♀ 1.78; LAB2 ♂ 0.22, ♀ 0.27; LAB3 ♂ 0.09, ♀ 0.09; <abbrev xmlns:xlink="http://www.w3.org/1999/xlink" xlink:title="Forewing length" id="ABBRID0EOPEK" xlink:type="simple">FL</abbrev> ♂ 3.36, ♀ 3.46; <abbrev xmlns:xlink="http://www.w3.org/1999/xlink" xlink:title="Metatibia length" id="ABBRID0ESPEK" xlink:type="simple">TL</abbrev> ♂ 0.85, ♀ 0.78; <abbrev xmlns:xlink="http://www.w3.org/1999/xlink" xlink:title="Male proctiger length" id="ABBRID0EWPEK" xlink:type="simple">MP</abbrev> 0.29; <abbrev xmlns:xlink="http://www.w3.org/1999/xlink" xlink:title="Paramere length" id="ABBRID0E1PEK" xlink:type="simple">PL</abbrev> 0.26; <abbrev xmlns:xlink="http://www.w3.org/1999/xlink" xlink:title="Female proctiger length" id="ABBRID0E5PEK" xlink:type="simple">FP</abbrev> 0.57; <abbrev xmlns:xlink="http://www.w3.org/1999/xlink" xlink:title="Circumanal ring length" id="ABBRID0ECQEK" xlink:type="simple">CRL</abbrev> 0.21; <abbrev xmlns:xlink="http://www.w3.org/1999/xlink" xlink:title="Apical portion of female proctiger length" id="ABBRID0EGQEK" xlink:type="simple">AP</abbrev> 0.25; <abbrev xmlns:xlink="http://www.w3.org/1999/xlink" xlink:title="Female subgenital plate length" id="ABBRID0EKQEK" xlink:type="simple">SP</abbrev> 0.47.</p></tp:treatment-sec><tp:treatment-sec sec-type="etymology" id="SECID0EOQEK"><title>Etymology.</title><p>From Latin <italic>albus</italic> = white, and <italic>linea</italic> = line, referring to the contrasting longitudinal white stripe on the mesonotum. Noun in the ablative case.</p></tp:treatment-sec><tp:treatment-sec sec-type="distribution" id="SECID0EYQEK"><title>Distribution.</title><p>Colombia: Bogotá.</p></tp:treatment-sec><tp:treatment-sec sec-type="host" id="SECID0E4QEK"><title>Host plant.</title><p>Unknown. Many adults were collected on <italic><tp:taxon-name><tp:taxon-name-part taxon-name-part-type="genus" reg="Clusia">Clusia</tp:taxon-name-part></tp:taxon-name></italic> sp. (<tp:taxon-name><tp:taxon-name-part taxon-name-part-type="family">Clusiaceae</tp:taxon-name-part></tp:taxon-name>) in the same area suggesting it is a host rather than just a casual plant. Further studies are necessary to to check this assumption.</p></tp:treatment-sec><tp:treatment-sec sec-type="comments" id="SECID0EPREK"><title>Comments.</title><p><italic><tp:taxon-name><tp:taxon-name-part taxon-name-part-type="genus" reg="Leuronota">Leuronota</tp:taxon-name-part><tp:taxon-name-part taxon-name-part-type="species" reg="albilinea">albilinea</tp:taxon-name-part></tp:taxon-name></italic> Rendón-Mera, Burckhardt &amp; Vargas-Fonseca, sp. nov. resembles <italic><tp:taxon-name><tp:taxon-name-part taxon-name-part-type="genus" reg="Leuronota">L.</tp:taxon-name-part><tp:taxon-name-part taxon-name-part-type="species" reg="inusitata">inusitata</tp:taxon-name-part></tp:taxon-name></italic> (Tuthill, 1944) (known from Costa Rica, Mexico, and Panama) in the brown body colour with white head and pleura, and white longitudinal stripe on mesonotum. It differs in the forewing pattern, the obovate forewing (vs ovate), the paramere with short (vs long) apical process and sinuous (vs concave) apical 1/2 of posterior margin, the aedeagal head with a weakly sinuous apical margin (vs evenly convex), and the female proctiger with a relatively slender apical portion (vs massive). In the key of <xref ref-type="bibr" rid="B13">Brown and Hodkinson (1988)</xref>, <italic><tp:taxon-name><tp:taxon-name-part taxon-name-part-type="genus" reg="Leuronota">L.</tp:taxon-name-part><tp:taxon-name-part taxon-name-part-type="species" reg="albilinea">albilinea</tp:taxon-name-part></tp:taxon-name></italic> Rendón-Mera, Burckhardt &amp; Vargas-Fonseca, sp. nov. keys out with <italic><tp:taxon-name><tp:taxon-name-part taxon-name-part-type="genus" reg="Leuronota">L.</tp:taxon-name-part><tp:taxon-name-part taxon-name-part-type="species" reg="inusitata">inusitata</tp:taxon-name-part></tp:taxon-name></italic>. In the key of <xref ref-type="bibr" rid="B15">Burckhardt (1988)</xref>, the species keys out in couplet 4 with <italic><tp:taxon-name><tp:taxon-name-part taxon-name-part-type="genus" reg="Leuronota">L.</tp:taxon-name-part><tp:taxon-name-part taxon-name-part-type="species" reg="digitulata">digitulata</tp:taxon-name-part></tp:taxon-name></italic> Burckhardt, 1988 (Paraguay) and <italic><tp:taxon-name><tp:taxon-name-part taxon-name-part-type="genus" reg="Leuronota">L.</tp:taxon-name-part><tp:taxon-name-part taxon-name-part-type="species" reg="fagarae">fagarae</tp:taxon-name-part></tp:taxon-name></italic> Burckhardt, 1988 (Brazil, Ecuador, Mexico, Paraguay, USA), from which it differs in the forewing pattern with three brown transverse bands (vs restricted to anal margin or completely or almost completely covering the entire membrane).</p></tp:treatment-sec><ref-list><ref id="B13"><mixed-citation xmlns:xlink="http://www.w3.org/1999/xlink" xlink:type="simple"><person-group><name name-style="western"><surname>Brown</surname><given-names>RG</given-names></name><name name-style="western"><surname>Hodkinson</surname><given-names>ID</given-names></name></person-group> (<year>1988</year>) <source>Taxonomy and ecology of the jumping plant-lice of Panama (<tp:taxon-name><tp:taxon-name-part taxon-name-part-type="suborder">Homoptera</tp:taxon-name-part></tp:taxon-name>: <tp:taxon-name><tp:taxon-name-part taxon-name-part-type="superfamily">Psylloidea</tp:taxon-name-part></tp:taxon-name>). Lyneborg L (Ed.). E. J.</source><publisher-name>Brill/Scandinavian Science Press Ltd.</publisher-name>, <publisher-loc>Leiden</publisher-loc>, <size units="page">304 pp</size>. <ext-link xlink:href="10.1163/9789004631304" ext-link-type="doi" xlink:type="simple">https://doi.org/10.1163/9789004631304</ext-link></mixed-citation></ref><ref id="B15"><mixed-citation xmlns:xlink="http://www.w3.org/1999/xlink" xlink:type="simple"><person-group><name name-style="western"><surname>Burckhardt</surname><given-names>D</given-names></name></person-group> (<year>1988</year>) <article-title>Jumping plant lice (<tp:taxon-name><tp:taxon-name-part taxon-name-part-type="suborder">Homoptera</tp:taxon-name-part></tp:taxon-name>: <tp:taxon-name><tp:taxon-name-part taxon-name-part-type="superfamily">Psylloidea</tp:taxon-name-part></tp:taxon-name>) of the temperate neotropical region. Part 3: <tp:taxon-name><tp:taxon-name-part taxon-name-part-type="family">Calophyidae</tp:taxon-name-part></tp:taxon-name> and <tp:taxon-name><tp:taxon-name-part taxon-name-part-type="family">Triozidae</tp:taxon-name-part></tp:taxon-name>.</article-title><source>Zoological Journal of the Linnean Society</source><volume>92</volume>(<issue>2</issue>): <fpage>115</fpage>–<lpage>191</lpage>. <ext-link xlink:href="10.1111/j.1096-3642.1988.tb00101.x" ext-link-type="doi" xlink:type="simple">https://doi.org/10.1111/j.1096-3642.1988.tb00101.x</ext-link></mixed-citation></ref></ref-list></tp:taxon-treatment>
